# Supplementary material for: TLR1‐Regulated Ferroptosis Gene Decreases the Occurrence of Restless Legs Syndrome
Source: Brain Behav. 2025 Nov 11;15(11):e71038. doi: 10.1002/brb3.71038 (PMC12605992; doi:10.1002/brb3.71038)
Supplement: Supplementary file 2 — Supplementary Tables: brb371038‐sup‐0002‐Tables.xls [file BRB3-15-e71038-s002.xls]

## Sheet: Catalog
Catalog
Table S1	Details of the GWAS used in the study
Table S2	The result of MR analysis between ferroptosis and restless legs syndrome
Table S3	Sensitive analysis of the association between identified ferroptosis on RLS
Table S4	The specific effects of each SNP on RLS
Table S5	The results of MR analysis between circulating upstream genes and RLS
Table S6	Sensitive analysis of the association between identified upstream genes on RLS
Table S7	The specific effects of each SNP on RLS(UKB)
Table S8	The result of MR analysis between upstream genes and ferroptosis
Table S9	Sensitive analysis of the association between identified upstream genes on ferroptosis
Table S10	The specific effects of each SNP on ferroptosis
Table S11	Mediation Analysis of upstream molecules ‑ ferroptosis ‑ RLS Relationship

## Sheet: Table S1
Table S1: Details of the GWAS used in the study
Dataset	Consortium/Study	Sample size	Website link
exposure
ferroptosis	decode database	35,559 participants	https://www.decode.com/summarydata/
upstream molecules	UKB-PPP	54,219 participants	https://www.synapse.org/Synapse:syn51364943/wiki/622119
outcome
Restless legs syndrome	FinnGen database	500348 participants	https://www.finngen.fi/fi

## Sheet: Table S2
Table S2: The result of MR analysis between ferroptosis and restless legs syndrome
id	nsnp	method	beta	se	or	or_lci95	or_uci95	pvalue
16616_137_ENO3_ENOB	35	MR Egger	-0.0150096	0.0883142	0.985103	0.828527	1.17127	0.866082
16616_137_ENO3_ENOB	35	Weighted median	-0.114889	0.0618042	0.891465	0.78976	1.00627	0.0630381
16616_137_ENO3_ENOB	35	Inverse variance weighted	-0.127805	0.0460745	0.880025	0.804036	0.963195	0.00553921
16616_137_ENO3_ENOB	35	Simple mode	-0.132068	0.129136	0.876281	0.680332	1.12867	0.313667
16616_137_ENO3_ENOB	35	Weighted mode	-0.108871	0.0655732	0.896846	0.78868	1.01985	0.106051
6276_16_FURIN_Furin	12	MR Egger	-0.846402	0.479412	0.428956	0.167621	1.09773	0.107937
6276_16_FURIN_Furin	12	Weighted median	-0.352522	0.161355	0.702913	0.512334	0.964384	0.0289068
6276_16_FURIN_Furin	12	Inverse variance weighted	-0.419253	0.12979	0.657538	0.509849	0.848009	0.00123687
6276_16_FURIN_Furin	12	Simple mode	-0.2465	0.240572	0.781531	0.487717	1.25235	0.327538
6276_16_FURIN_Furin	12	Weighted mode	-0.28565	0.21169	0.751526	0.496306	1.13799	0.204334

## Sheet: Table S3
Table S3: Sensitive analysis of the association between identified ferroptosis on RLS
Outcome	Exposure	Pleiotropy				Heterogenenity
		MR_PRESSO_Global_Pval	MR_egger_intercept	MR_egger_se	MR_egger_Pval	IVW_Q	IVW_Q_df	IVW_Q_pval	MR_egger_Q	MR_egger_Q_df	MR_egger_Q_pval
RLS	FURIN	0.911	0.027325	0.029523	0.376475	5.92993	11	0.877998	5.07329	10	0.886229
RLS	ENO3	0.18	-0.0181	0.012169	0.146364	41.5624	34	0.174559	38.9506	33	0.219589

## Sheet: Table S4
Table S4: The specific effects of each SNP on RLS
id	SNP	effect_allele.exposure	other_allele.exposure	effect_allele.outcome	other_allele.outcome	beta.exposure	beta.outcome	eaf.exposure	eaf.outcome	remove	palindromic	ambiguous	id.outcome	pos.outcome	pval.outcome	se.outcome	outcome	mr_keep.outcome	pval_origin.outcome	data_source.outcome	samplesize.outcome	pval.exposure	se.exposure	samplesize.exposure	exposure	mr_keep.exposure	pval_origin.exposure	id.exposure	data_source.exposure	action	SNP_index	mr_keep	R2	f	meanf	units.outcome	units.exposure	rsq.exposure	effective_n.exposure	rsq.outcome	effective_n.outcome	steiger_dir	steiger_pval
6276_16_FURIN_Furin	rs10922098	T	C	T	C	-0.0475	0.010022	0.40011	0.561668	FALSE	FALSE	FALSE	cQ45vP	197000000	0.635808	0.021163	outcome	TRUE	reported	textfile	500348	5.66e-09	0.008152	35338	exposure	TRUE	reported	J5JMsf	textfile	2	1	TRUE	0.00096	33.9496	41.7647	NA	NA	0.00096	35338	4.48e-07	500348	TRUE	3.61e-08
	rs141268310	T	C	T	C	0.1101	-0.14593	0.0416	0.02787	FALSE	FALSE	FALSE	cQ45vP	33101809	0.023348	0.064352	outcome	TRUE	reported	textfile	500348	4.9e-08	0.020184	35437	exposure	TRUE	reported	J5JMsf	textfile	2	1	TRUE	0.000839	29.7533	41.7647	NA	NA	0.000839	35437	1.03e-05	500348	TRUE	2.77e-06
	rs141718935	G	A	G	A	-0.3081	-0.026	0.00496	0.003451	FALSE	FALSE	FALSE	cQ45vP	152000000	0.88663	0.182357	outcome	TRUE	reported	textfile	500348	4.77e-08	0.05643	35352	exposure	TRUE	reported	J5JMsf	textfile	2	1	TRUE	0.000843	29.8084	41.7647	NA	NA	0.000843	35352	4.06e-08	500348	TRUE	1.61e-07
	rs1431402	A	T	A	T	0.0665	-0.03421	0.18162	0.156441	FALSE	TRUE	FALSE	cQ45vP	33079138	0.235172	0.028819	outcome	TRUE	reported	textfile	500348	1.87e-10	0.010436	35438	exposure	TRUE	reported	J5JMsf	textfile	2	1	TRUE	0.001144	40.6023	41.7647	NA	NA	0.001145	35438	2.82e-06	500348	TRUE	4.88e-09
	rs146910480	GC	G	GC	G	0.0519	-0.02007	0.24509	0.233162	FALSE	FALSE	FALSE	cQ45vP	32604246	0.428448	0.02535	outcome	TRUE	reported	textfile	500348	2.23e-08	0.00928	35439	exposure	TRUE	reported	J5JMsf	textfile	2	1	TRUE	0.000882	31.2762	41.7647	NA	NA	0.000882	35439	1.25e-06	500348	TRUE	1.99e-07
	rs28672722	T	G	T	G	0.0759	-0.03899	0.2905	0.328477	FALSE	FALSE	FALSE	cQ45vP	32658760	0.081457	0.022377	outcome	TRUE	reported	textfile	500348	2.9e-18	0.008709	35439	exposure	TRUE	reported	J5JMsf	textfile	2	1	TRUE	0.002139	75.9491	41.7647	NA	NA	0.002139	35439	6.07e-06	500348	TRUE	1.58e-15
	rs3129882	A	G	A	G	0.0593	-0.01675	0.4259	0.598135	FALSE	FALSE	FALSE	cQ45vP	32441753	0.434281	0.021426	outcome	TRUE	reported	textfile	500348	1.73e-13	0.008048	35439	exposure	TRUE	reported	J5JMsf	textfile	2	1	TRUE	0.00153	54.2886	41.7647	NA	NA	0.00153	35439	1.22e-06	500348	TRUE	4.6e-12
	rs4349860	T	C	T	C	0.0668	-0.04639	0.20683	0.830609	FALSE	FALSE	FALSE	cQ45vP	31344944	0.098243	0.028058	outcome	TRUE	reported	textfile	500348	1.05e-11	0.009825	35439	exposure	TRUE	reported	J5JMsf	textfile	2	1	TRUE	0.001303	46.2236	41.7647	NA	NA	0.001303	35439	5.46e-06	500348	TRUE	8.07e-10
	rs4639017	C	T	C	T	-0.0469	0.010229	0.39283	0.639066	FALSE	FALSE	FALSE	cQ45vP	166000000	0.640544	0.021906	outcome	TRUE	reported	textfile	500348	8.53e-09	0.008146	35339	exposure	TRUE	reported	J5JMsf	textfile	2	1	TRUE	0.000937	33.1461	41.7647	NA	NA	0.000937	35339	4.36e-07	500348	TRUE	5.23e-08
	rs573098	TA	AA	A	T	0.0566	-0.03383	0.32217	0.741317	TRUE	FALSE	FALSE	cQ45vP	31874113	0.160021	0.024081	outcome	TRUE	reported	textfile	500348	3.27e-11	0.008532	35440	exposure	TRUE	reported	J5JMsf	textfile	2	1	FALSE	0.00124	44.0055	41.7647	NA	NA	0.00124	35440	3.95e-06	500348	TRUE	1.47e-09
	rs6915431	T	C	T	C	0.1809	-0.28239	0.01866	0.002927	FALSE	FALSE	FALSE	cQ45vP	30105422	0.147934	0.195172	outcome	TRUE	reported	textfile	500348	1.34e-09	0.02984	35446	exposure	TRUE	reported	J5JMsf	textfile	2	1	TRUE	0.001036	36.7498	41.7647	NA	NA	0.001036	35446	4.18e-06	500348	TRUE	4.13e-08
	rs9271323	G	A	G	T	0.0757	0.051128	0.17982	0.29532	TRUE	FALSE	FALSE	cQ45vP	32614677	0.026778	0.023085	outcome	TRUE	reported	textfile	500348	1.73e-13	0.010274	35439	exposure	TRUE	reported	J5JMsf	textfile	2	1	FALSE	0.00153	54.286	41.7647	NA	NA	0.00153	35439	9.8e-06	500348	TRUE	5.8e-11
	rs9271369	T	G	T	G	0.0519	-0.00843	0.31242	0.804994	FALSE	FALSE	FALSE	cQ45vP	32619215	0.751481	0.026623	outcome	TRUE	reported	textfile	500348	1.65e-09	0.008609	35439	exposure	TRUE	reported	J5JMsf	textfile	2	1	TRUE	0.001024	36.3417	41.7647	NA	NA	0.001025	35439	2e-07	500348	TRUE	9.29e-09
	rs9280312	T	TC	T	TC	0.059	-0.01022	0.23031	0.192894	FALSE	FALSE	FALSE	cQ45vP	33087419	0.699982	0.026517	outcome	TRUE	reported	textfile	500348	5.99e-10	0.00953	35435	exposure	TRUE	reported	J5JMsf	textfile	2	1	TRUE	0.00108	38.326	41.7647	NA	NA	0.001081	35435	2.97e-07	500348	TRUE	4.04e-09
16616_137_ENO3_ENOB	rs10772425	C	T	C	T	-0.1643	-0.0804	0.03696	0.973621	FALSE	FALSE	FALSE	NLdJTE	7500717	0.222955	0.065973	outcome	TRUE	reported	textfile	500348	1.27e-14	0.021314	35388	exposure	TRUE	reported	se5pqU	textfile	2	1	TRUE	0.001676	59.4184	128.401	NA	NA	0.001676	35388	2.97e-06	500348	TRUE	9.73e-13
	rs11078528	A	G	A	G	-0.0488	0.018513	0.29839	0.32384	FALSE	FALSE	FALSE	NLdJTE	4639422	0.412116	0.022572	outcome	TRUE	reported	textfile	500348	3.34e-08	0.008836	35372	exposure	TRUE	reported	se5pqU	textfile	2	1	TRUE	0.000862	30.5003	128.401	NA	NA	0.000862	35372	1.34e-06	500348	TRUE	2.96e-07
	rs11286147	GAAAAA	GAAAAAA	C	CT	0.0547	-0.04423	0.21837	0.19885	TRUE	FALSE	FALSE	NLdJTE	5463704	0.094263	0.02643	outcome	TRUE	reported	textfile	500348	3.12e-08	0.009883	35379	exposure	TRUE	reported	se5pqU	textfile	2	1	FALSE	0.000865	30.6318	128.401	NA	NA	0.000865	35379	5.6e-06	500348	TRUE	8.74e-07
	rs113578279	TAGATAGATAGATAGATAGAT	TAGATAGAT	ACTATCTATCTATCTAT	A	0.0571	0.022093	0.18191	0.011834	TRUE	FALSE	FALSE	NLdJTE	5747881	0.839878	0.109344	outcome	TRUE	reported	textfile	500348	4.84e-08	0.010463	35377	exposure	TRUE	reported	se5pqU	textfile	2	1	FALSE	0.000841	29.7807	128.401	NA	NA	0.000841	35377	8.16e-08	500348	TRUE	1.78e-07
	rs113813186	A	G	A	G	0.1678	-0.10666	0.02181	0.018131	FALSE	FALSE	FALSE	NLdJTE	4743669	0.177401	0.079076	outcome	TRUE	reported	textfile	500348	4.2e-10	0.026863	35378	exposure	TRUE	reported	se5pqU	textfile	2	1	TRUE	0.001102	39.0167	128.401	NA	NA	0.001102	35378	3.64e-06	500348	TRUE	1.28e-08
	rs113831399	GGCA	GACA	C	T	-0.1172	0.045813	0.06828	0.031127	TRUE	FALSE	FALSE	NLdJTE	5077692	0.456642	0.061545	outcome	TRUE	reported	textfile	500348	4.17e-13	0.016166	35376	exposure	TRUE	reported	se5pqU	textfile	2	1	FALSE	0.001484	52.5564	128.401	NA	NA	0.001484	35376	1.11e-06	500348	TRUE	9.54e-12
	rs117661293	C	T	C	T	0.2543	-0.02657	0.02473	0.042297	FALSE	FALSE	FALSE	NLdJTE	4859545	0.611677	0.052329	outcome	TRUE	reported	textfile	500348	4.73e-22	0.026342	35379	exposure	TRUE	reported	se5pqU	textfile	2	1	TRUE	0.002627	93.1903	128.401	NA	NA	0.002627	35379	5.15e-07	500348	TRUE	3.75e-20
	rs12103561	T	C	T	C	-0.1214	0.031033	0.45617	0.372411	FALSE	FALSE	FALSE	NLdJTE	5058280	0.156053	0.021878	outcome	TRUE	reported	textfile	500348	1.06e-50	0.008107	35377	exposure	TRUE	reported	se5pqU	textfile	2	1	TRUE	0.006299	224.229	128.401	NA	NA	0.006299	35377	4.02e-06	500348	TRUE	4.26e-45
	rs12450774	G	C	G	C	-0.1471	0.060563	0.04876	0.036004	FALSE	TRUE	FALSE	NLdJTE	4841947	0.282961	0.056406	outcome	TRUE	reported	textfile	500348	2.57e-15	0.018596	35379	exposure	TRUE	reported	se5pqU	textfile	2	1	TRUE	0.001766	62.5694	128.401	NA	NA	0.001766	35379	2.3e-06	500348	TRUE	1.75e-13
	rs12944685	A	G	A	G	0.2198	-0.03352	0.03651	0.037273	FALSE	FALSE	FALSE	NLdJTE	5114568	0.551187	0.056249	outcome	TRUE	reported	textfile	500348	2.09e-24	0.02156	35378	exposure	TRUE	reported	se5pqU	textfile	2	1	TRUE	0.002929	103.928	128.401	NA	NA	0.002929	35378	7.1e-07	500348	TRUE	3.19e-22
	rs12975366	C	T	C	T	-0.0838	0.015398	0.4155	0.370745	FALSE	FALSE	FALSE	NLdJTE	54255498	0.481054	0.021853	outcome	TRUE	reported	textfile	500348	1.22e-24	0.008178	35370	exposure	TRUE	reported	se5pqU	textfile	2	1	TRUE	0.00296	104.995	128.401	NA	NA	0.00296	35370	9.92e-07	500348	TRUE	2.55e-22
	rs138032147	T	C	T	C	-0.1488	0.011001	0.02649	0.032458	FALSE	FALSE	FALSE	NLdJTE	5053502	0.853016	0.059378	outcome	TRUE	reported	textfile	500348	9.3e-10	0.02431	35377	exposure	TRUE	reported	se5pqU	textfile	2	1	TRUE	0.001058	37.4638	128.401	NA	NA	0.001058	35377	6.86e-08	500348	TRUE	4.45e-09
	rs139903195	A	G	A	G	-0.1147	0.011578	0.04491	0.046622	FALSE	FALSE	FALSE	NLdJTE	4829596	0.817699	0.05023	outcome	TRUE	reported	textfile	500348	4.59e-09	0.019569	35379	exposure	TRUE	reported	se5pqU	textfile	2	1	TRUE	0.00097	34.353	128.401	NA	NA	0.00097	35379	1.06e-07	500348	TRUE	2.09e-08
	rs144052703	A	G	A	G	-0.1599	-0.14726	0.0228	0.00562	FALSE	FALSE	FALSE	NLdJTE	4817725	0.30408	0.143291	outcome	TRUE	reported	textfile	500348	7.82e-09	0.027702	35379	exposure	TRUE	reported	se5pqU	textfile	2	1	TRUE	0.000941	33.3158	128.401	NA	NA	0.000941	35379	2.11e-06	500348	TRUE	1.08e-07
	rs147190793	TTA	ATA	A	T	0.2273	-0.1094	0.0251	0.026586	TRUE	FALSE	FALSE	NLdJTE	5427452	0.09048	0.064622	outcome	TRUE	reported	textfile	500348	8e-18	0.026432	35379	exposure	TRUE	reported	se5pqU	textfile	2	1	FALSE	0.002086	73.9459	128.401	NA	NA	0.002086	35379	5.73e-06	500348	TRUE	3.47e-15
	rs149691310	G	A	G	A	0.2007	0.000398	0.03498	0.023685	FALSE	FALSE	FALSE	NLdJTE	4867566	0.995432	0.069598	outcome	TRUE	reported	textfile	500348	8.06e-20	0.022025	35379	exposure	TRUE	reported	se5pqU	textfile	2	1	TRUE	0.002342	83.0306	128.401	NA	NA	0.002342	35379	6.55e-11	500348	TRUE	1.35e-18
	rs150676708	T	C	T	C	-0.1425	-0.0309	0.03092	0.026292	FALSE	FALSE	FALSE	NLdJTE	5033455	0.649515	0.067993	outcome	TRUE	reported	textfile	500348	1.05e-09	0.023352	35379	exposure	TRUE	reported	se5pqU	textfile	2	1	TRUE	0.001051	37.2355	128.401	NA	NA	0.001051	35379	4.13e-07	500348	TRUE	7.49e-09
	rs16954309	C	T	C	T	0.1896	0.027366	0.22811	0.265478	FALSE	FALSE	FALSE	NLdJTE	4977025	0.250789	0.023829	outcome	TRUE	reported	textfile	500348	7.89e-87	0.0096	35381	exposure	TRUE	reported	se5pqU	textfile	2	1	TRUE	0.010904	390.041	128.401	NA	NA	0.010905	35381	2.64e-06	500348	TRUE	1.71e-78
	rs2243087	T	G	T	G	0.2307	0.217696	0.03764	0.010033	FALSE	FALSE	FALSE	NLdJTE	4931014	0.039204	0.105573	outcome	TRUE	reported	textfile	500348	2.9e-28	0.020925	35380	exposure	TRUE	reported	se5pqU	textfile	2	1	TRUE	0.003424	121.546	128.401	NA	NA	0.003424	35380	8.5e-06	500348	TRUE	4.56e-24
	rs238240	G	C	G	C	-0.1478	0.038342	0.10884	0.094384	FALSE	TRUE	FALSE	NLdJTE	4953517	0.290535	0.036276	outcome	TRUE	reported	textfile	500348	1.66e-30	0.012874	35381	exposure	TRUE	reported	se5pqU	textfile	2	1	TRUE	0.003711	131.794	128.401	NA	NA	0.003712	35381	2.23e-06	500348	TRUE	2.88e-27
	rs238241	G	A	G	A	-0.2344	0.191269	0.0578	0.968595	FALSE	FALSE	FALSE	NLdJTE	4947777	0.002488	0.063233	outcome	TRUE	reported	textfile	500348	2.21e-41	0.017396	35381	exposure	TRUE	reported	se5pqU	textfile	2	1	TRUE	0.005105	181.548	128.401	NA	NA	0.005106	35381	1.83e-05	500348	TRUE	2.07e-34
	rs2586531	G	A	G	A	0.1031	-0.02161	0.21222	0.82133	FALSE	FALSE	FALSE	NLdJTE	4896938	0.435406	0.027705	outcome	TRUE	reported	textfile	500348	1.87e-25	0.009888	35379	exposure	TRUE	reported	se5pqU	textfile	2	1	TRUE	0.003064	108.712	128.401	NA	NA	0.003064	35379	1.22e-06	500348	TRUE	5.57e-23
	rs2716943	G	T	G	T	0.0587	-0.037	0.2014	0.809172	FALSE	FALSE	FALSE	NLdJTE	5639252	0.168532	0.026869	outcome	TRUE	reported	textfile	500348	5.17e-09	0.010049	35378	exposure	TRUE	reported	se5pqU	textfile	2	1	TRUE	0.000964	34.1198	128.401	NA	NA	0.000964	35378	3.79e-06	500348	TRUE	1.22e-07
	rs28672722	T	G	T	G	0.0483	-0.03899	0.2905	0.328477	FALSE	FALSE	FALSE	NLdJTE	32658760	0.081457	0.022377	outcome	TRUE	reported	textfile	500348	3.98e-08	0.008795	35439	exposure	TRUE	reported	se5pqU	textfile	2	1	TRUE	0.00085	30.1577	128.401	NA	NA	0.00085	35439	6.07e-06	500348	TRUE	1.18e-06
	rs28692633	T	C	T	C	-0.0989	0.001226	0.06369	0.026468	FALSE	FALSE	FALSE	NLdJTE	5500148	0.985101	0.065675	outcome	TRUE	reported	textfile	500348	2.88e-09	0.016655	35379	exposure	TRUE	reported	se5pqU	textfile	2	1	TRUE	0.000996	35.2597	128.401	NA	NA	0.000996	35379	6.97e-10	500348	TRUE	9.87e-09
	rs28784026	TTTTAA	TTTTTA	T	A	0.0792	-0.00818	0.22247	0.769024	TRUE	FALSE	FALSE	NLdJTE	5244681	0.744413	0.025093	outcome	TRUE	reported	textfile	500348	4.42e-16	0.009746	35379	exposure	TRUE	reported	se5pqU	textfile	2	1	FALSE	0.001863	66.0348	128.401	NA	NA	0.001863	35379	2.12e-07	500348	TRUE	8.02e-15
	rs3764900	T	C	T	C	0.0721	-0.03288	0.26915	0.279857	FALSE	FALSE	FALSE	NLdJTE	4818838	0.161901	0.023508	outcome	TRUE	reported	textfile	500348	3.07e-15	0.009141	35379	exposure	TRUE	reported	se5pqU	textfile	2	1	TRUE	0.001755	62.2098	128.401	NA	NA	0.001755	35379	3.91e-06	500348	TRUE	3.85e-13
	rs4790714	T	C	T	C	-0.3124	0.036161	0.3744	0.60366	FALSE	FALSE	FALSE	NLdJTE	4949168	0.093953	0.02159	outcome	TRUE	reported	textfile	500348	#######	0.007022	35381	exposure	TRUE	reported	se5pqU	textfile	2	1	TRUE	0.052977	1979.14	128.401	NA	NA	0.05298	35381	5.61e-06	500348	TRUE	0
	rs4883279	A	C	A	C	-0.1193	0.008965	0.12132	0.89113	FALSE	FALSE	FALSE	NLdJTE	7553136	0.790684	0.033776	outcome	TRUE	reported	textfile	500348	7.68e-22	0.012422	35388	exposure	TRUE	reported	se5pqU	textfile	2	1	TRUE	0.0026	92.2302	128.401	NA	NA	0.0026	35388	1.41e-07	500348	TRUE	3.29e-20
	rs58002085	ACT	ACG	A	C	0.0547	0.011528	0.49007	0.610893	TRUE	FALSE	FALSE	NLdJTE	5295000	0.595315	0.021705	outcome	TRUE	reported	textfile	500348	1.38e-11	0.008091	35379	exposure	TRUE	reported	se5pqU	textfile	2	1	FALSE	0.00129	45.7031	128.401	NA	NA	0.00129	35379	5.64e-07	500348	TRUE	1.6e-10
	rs61729512	A	G	A	G	-0.0729	-0.01592	0.12561	0.151241	FALSE	FALSE	FALSE	NLdJTE	7485173	0.591927	0.029692	outcome	TRUE	reported	textfile	500348	2.64e-09	0.012247	35388	exposure	TRUE	reported	se5pqU	textfile	2	1	TRUE	0.001	35.43	128.401	NA	NA	0.001	35388	5.74e-07	500348	TRUE	1.98e-08
	rs61753142	T	C	T	C	0.0843	-0.02415	0.08947	0.061813	FALSE	FALSE	FALSE	NLdJTE	5558920	0.580922	0.043741	outcome	TRUE	reported	textfile	500348	2.58e-09	0.014153	35377	exposure	TRUE	reported	se5pqU	textfile	2	1	TRUE	0.001002	35.4759	128.401	NA	NA	0.001002	35377	6.09e-07	500348	TRUE	1.98e-08
	rs62065024	A	C	A	C	-0.0567	0.004937	0.31368	0.280849	FALSE	FALSE	FALSE	NLdJTE	4756554	0.833352	0.023464	outcome	TRUE	reported	textfile	500348	1.21e-10	0.008806	35379	exposure	TRUE	reported	se5pqU	textfile	2	1	TRUE	0.00117	41.4557	128.401	NA	NA	0.001171	35379	8.85e-08	500348	TRUE	6.95e-10
	rs72830935	T	C	T	C	-0.1382	0.079468	0.04483	0.03574	FALSE	FALSE	FALSE	NLdJTE	5203556	0.167668	0.057597	outcome	TRUE	reported	textfile	500348	2.37e-12	0.019712	35379	exposure	TRUE	reported	se5pqU	textfile	2	1	TRUE	0.001387	49.1508	128.401	NA	NA	0.001387	35379	3.8e-06	500348	TRUE	1.37e-10
	rs73348703	T	G	T	G	0.1324	-0.09509	0.03941	0.039011	FALSE	FALSE	FALSE	NLdJTE	5787255	0.077382	0.053842	outcome	TRUE	reported	textfile	500348	4.49e-10	0.021231	35376	exposure	TRUE	reported	se5pqU	textfile	2	1	TRUE	0.001098	38.8875	128.401	NA	NA	0.001098	35376	6.23e-06	500348	TRUE	2.52e-08
	rs743646	C	T	C	T	0.0746	-0.03943	0.10477	0.088146	FALSE	FALSE	FALSE	NLdJTE	4632946	0.290236	0.03728	outcome	TRUE	reported	textfile	500348	1.74e-08	0.013235	35376	exposure	TRUE	reported	se5pqU	textfile	2	1	TRUE	0.000897	31.7691	128.401	NA	NA	0.000897	35376	2.24e-06	500348	TRUE	2.28e-07
	rs74476245	G	C	G	C	0.1535	0.010969	0.07965	0.061163	FALSE	TRUE	FALSE	NLdJTE	4819403	0.804049	0.04421	outcome	TRUE	reported	textfile	500348	3.41e-25	0.014803	35379	exposure	TRUE	reported	se5pqU	textfile	2	1	TRUE	0.00303	107.521	128.401	NA	NA	0.00303	35379	1.23e-07	500348	TRUE	2.46e-23
	rs78576255	GG	G	AC	A	0.1625	-0.03555	0.10046	0.113078	TRUE	FALSE	FALSE	NLdJTE	5108168	0.285441	0.03328	outcome	TRUE	reported	textfile	500348	1e-33	0.013425	35376	exposure	TRUE	reported	se5pqU	textfile	2	1	FALSE	0.004125	146.505	128.401	NA	NA	0.004125	35376	2.28e-06	500348	TRUE	3.51e-30
	rs79894691	A	G	A	G	0.0966	-0.01788	0.09363	0.078757	FALSE	FALSE	FALSE	NLdJTE	7466960	0.647387	0.039087	outcome	TRUE	reported	textfile	500348	3.57e-12	0.013893	35388	exposure	TRUE	reported	se5pqU	textfile	2	1	TRUE	0.001364	48.3434	128.401	NA	NA	0.001364	35388	4.18e-07	500348	TRUE	4.1e-11
	rs80135274	T	A	T	A	0.1139	-0.11577	0.08104	0.046384	FALSE	TRUE	FALSE	NLdJTE	5382982	0.021026	0.05017	outcome	TRUE	reported	textfile	500348	2.61e-14	0.014954	35379	exposure	TRUE	reported	se5pqU	textfile	2	1	TRUE	0.001637	58.0107	128.401	NA	NA	0.001637	35379	1.06e-05	500348	TRUE	1.33e-11
	rs8064438	TTTTGTTTTTTTTTTTT	GTTTGTTTTTTTTTTTT	A	C	-0.1573	0.004549	0.27478	0.97087	TRUE	FALSE	FALSE	NLdJTE	5045767	0.942356	0.062912	outcome	TRUE	reported	textfile	500348	1.56e-67	0.009059	35378	exposure	TRUE	reported	se5pqU	textfile	2	1	FALSE	0.00845	301.49	128.401	NA	NA	0.008451	35378	1.05e-08	500348	TRUE	6.89e-63
	rs8081550	T	C	T	C	-0.1132	-0.01944	0.37696	0.535382	FALSE	FALSE	FALSE	NLdJTE	4800858	0.359869	0.021232	outcome	TRUE	reported	textfile	500348	4.23e-42	0.008326	35378	exposure	TRUE	reported	se5pqU	textfile	2	1	TRUE	0.005198	184.84	128.401	NA	NA	0.005198	35378	1.68e-06	500348	TRUE	4.96e-38
	rs887524	A	T	A	T	-0.1148	0.068475	0.04558	0.048404	FALSE	TRUE	FALSE	NLdJTE	5705258	0.163103	0.049096	outcome	TRUE	reported	textfile	500348	6.34e-09	0.019767	35379	exposure	TRUE	reported	se5pqU	textfile	2	1	TRUE	0.000952	33.727	128.401	NA	NA	0.000953	35379	3.89e-06	500348	TRUE	1.49e-07

## Sheet: Table S5
Table S5: The results of MR analysis between circulating upstream genes and RLS
id	nsnp	method	b	se	or	or_lci95	or_uci95	pvalue
ADAMTSL2_Q86TH1_OID30370_v1_Cardiometabolic_II	23	MR Egger	-0.14371	0.193661	0.866139	0.59257	1.266	0.466264
ADAMTSL2_Q86TH1_OID30370_v1_Cardiometabolic_II	23	Weighted median	-0.2819	0.11705	0.754346	0.599702	0.948869	0.016023
ADAMTSL2_Q86TH1_OID30370_v1_Cardiometabolic_II	23	Inverse variance weighted	-0.25618	0.078491	0.774004	0.663637	0.902726	0.001099
ADAMTSL2_Q86TH1_OID30370_v1_Cardiometabolic_II	23	Simple mode	-0.42539	0.199461	0.653516	0.44205	0.966142	0.044356
ADAMTSL2_Q86TH1_OID30370_v1_Cardiometabolic_II	23	Weighted mode	-0.36967	0.202381	0.69096	0.464711	1.02736	0.081358
GUSB_P08236_OID20296_v1_Cardiometabolic	75	MR Egger	-0.09125	0.070164	0.912792	0.795513	1.04736	0.197524
GUSB_P08236_OID20296_v1_Cardiometabolic	75	Weighted median	-0.12603	0.059923	0.881585	0.783893	0.991451	0.035442
GUSB_P08236_OID20296_v1_Cardiometabolic	75	Inverse variance weighted	-0.10041	0.037049	0.904465	0.841114	0.972587	0.006724
GUSB_P08236_OID20296_v1_Cardiometabolic	75	Simple mode	-0.14926	0.095768	0.861345	0.713934	1.03919	0.123367
GUSB_P08236_OID20296_v1_Cardiometabolic	75	Weighted mode	-0.1339	0.062712	0.874681	0.773515	0.989079	0.036063
HCG22_E2RYF7_OID30088_v1_Cardiometabolic_II	100	MR Egger	-0.09268	0.043442	0.911489	0.837091	0.992499	0.035396
HCG22_E2RYF7_OID30088_v1_Cardiometabolic_II	100	Weighted median	-0.08679	0.037114	0.916868	0.85254	0.986051	0.019362
HCG22_E2RYF7_OID30088_v1_Cardiometabolic_II	100	Inverse variance weighted	-0.08179	0.022741	0.921467	0.881297	0.963467	0.000322
HCG22_E2RYF7_OID30088_v1_Cardiometabolic_II	100	Simple mode	-0.08905	0.068532	0.914803	0.799819	1.04632	0.196849
HCG22_E2RYF7_OID30088_v1_Cardiometabolic_II	100	Weighted mode	-0.08905	0.037647	0.914803	0.849732	0.984858	0.019965
HYAL1_Q12794_OID20357_v1_Cardiometabolic	35	MR Egger	-0.10366	0.058932	0.901529	0.803185	1.01191	0.087844
HYAL1_Q12794_OID20357_v1_Cardiometabolic	35	Weighted median	-0.1029	0.063632	0.902215	0.796426	1.02206	0.105848
HYAL1_Q12794_OID20357_v1_Cardiometabolic	35	Inverse variance weighted	-0.1143	0.043223	0.891994	0.819539	0.970854	0.008185
HYAL1_Q12794_OID20357_v1_Cardiometabolic	35	Simple mode	-0.16793	0.108098	0.845412	0.683996	1.04492	0.129562
HYAL1_Q12794_OID20357_v1_Cardiometabolic	35	Weighted mode	-0.09273	0.065717	0.91144	0.801288	1.03673	0.167318
IDO1_P14902_OID31474_v1_Oncology_II	50	MR Egger	0.01898	0.078812	1.01916	0.873287	1.1894	0.810711
IDO1_P14902_OID31474_v1_Oncology_II	50	Weighted median	-0.07292	0.058972	0.929678	0.828199	1.04359	0.216281
IDO1_P14902_OID31474_v1_Oncology_II	50	Inverse variance weighted	-0.09005	0.040426	0.913887	0.844269	0.989244	0.025914
IDO1_P14902_OID31474_v1_Oncology_II	50	Simple mode	-0.09319	0.110161	0.911023	0.734106	1.13058	0.401711
IDO1_P14902_OID31474_v1_Oncology_II	50	Weighted mode	-0.05359	0.061658	0.947816	0.839924	1.06957	0.388963
CNTNAP2_Q9UHC6_OID20556_v1_Inflammation	96	MR Egger	-0.03453	0.040958	0.966058	0.891537	1.04681	0.401314
CNTNAP2_Q9UHC6_OID20556_v1_Inflammation	96	Weighted median	-0.01949	0.036845	0.980697	0.912373	1.05414	0.596788
CNTNAP2_Q9UHC6_OID20556_v1_Inflammation	96	Inverse variance weighted	-0.04857	0.024295	0.952588	0.908291	0.999045	0.045571
CNTNAP2_Q9UHC6_OID20556_v1_Inflammation	96	Simple mode	-0.10437	0.068495	0.900888	0.787711	1.03033	0.130875
CNTNAP2_Q9UHC6_OID20556_v1_Inflammation	96	Weighted mode	-0.03261	0.034453	0.967918	0.904714	1.03554	0.346332
IL1A_P01583_OID20488_v1_Inflammation	8	MR Egger	0.501968	0.268571	1.65197	0.975865	2.7965	0.110827
IL1A_P01583_OID20488_v1_Inflammation	8	Weighted median	0.405334	0.162243	1.4998	1.09127	2.06128	0.012478
IL1A_P01583_OID20488_v1_Inflammation	8	Inverse variance weighted	0.422397	0.130545	1.52561	1.1812	1.97046	0.001214
IL1A_P01583_OID20488_v1_Inflammation	8	Simple mode	0.544835	0.248856	1.72432	1.05874	2.80834	0.06474
IL1A_P01583_OID20488_v1_Inflammation	8	Weighted mode	0.44548	0.192741	1.56124	1.07005	2.2779	0.054084
TF_P02787_OID30783_v1_Inflammation_II	81	MR Egger	-0.06085	0.051164	0.940961	0.851177	1.04021	0.237851
TF_P02787_OID30783_v1_Inflammation_II	81	Weighted median	-0.086	0.042548	0.917596	0.844178	0.997401	0.043262
TF_P02787_OID30783_v1_Inflammation_II	81	Inverse variance weighted	-0.08402	0.028556	0.919409	0.869365	0.972335	0.003256
TF_P02787_OID30783_v1_Inflammation_II	81	Simple mode	-0.11896	0.074757	0.887842	0.766833	1.02795	0.115484
TF_P02787_OID30783_v1_Inflammation_II	81	Weighted mode	-0.06846	0.042766	0.933831	0.858747	1.01548	0.11336
MANSC4_A6NHS7_OID30141_v1_Cardiometabolic_II	135	MR Egger	0.020132	0.025502	1.02034	0.97059	1.07263	0.431258
MANSC4_A6NHS7_OID30141_v1_Cardiometabolic_II	135	Weighted median	0.014955	0.025731	1.01507	0.965144	1.06757	0.561102
MANSC4_A6NHS7_OID30141_v1_Cardiometabolic_II	135	Inverse variance weighted	0.055278	0.018124	1.05683	1.01995	1.09505	0.002289
MANSC4_A6NHS7_OID30141_v1_Cardiometabolic_II	135	Simple mode	0.039992	0.053322	1.0408	0.937519	1.15546	0.45456
MANSC4_A6NHS7_OID30141_v1_Cardiometabolic_II	135	Weighted mode	0.022444	0.021742	1.0227	0.980032	1.06722	0.303794
TLR1_Q15399_OID30532_v1_Inflammation_II	44	MR Egger	-0.11701	0.060342	0.889578	0.79035	1.00126	0.05923
TLR1_Q15399_OID30532_v1_Inflammation_II	44	Weighted median	-0.11881	0.05339	0.887974	0.799748	0.985932	0.026057
TLR1_Q15399_OID30532_v1_Inflammation_II	44	Inverse variance weighted	-0.10835	0.03649	0.897315	0.83538	0.963842	0.002985
TLR1_Q15399_OID30532_v1_Inflammation_II	44	Simple mode	-0.13437	0.08675	0.874271	0.737569	1.03631	0.128742
TLR1_Q15399_OID30532_v1_Inflammation_II	44	Weighted mode	-0.10096	0.055026	0.903967	0.811547	1.00691	0.073455
KCTD5_Q9NXV2_OID31148_v1_Neurology_II	9	MR Egger	-0.18402	2.24437	0.831921	0.010224	67.6904	0.936949
KCTD5_Q9NXV2_OID31148_v1_Neurology_II	9	Weighted median	-0.39558	0.217526	0.673292	0.439584	1.03125	0.068984
KCTD5_Q9NXV2_OID31148_v1_Neurology_II	9	Inverse variance weighted	-0.48641	0.164407	0.61483	0.44546	0.848597	0.003091
KCTD5_Q9NXV2_OID31148_v1_Neurology_II	9	Simple mode	-0.29872	0.33716	0.741764	0.383062	1.43636	0.401464
KCTD5_Q9NXV2_OID31148_v1_Neurology_II	9	Weighted mode	-0.30255	0.328146	0.738931	0.388401	1.40581	0.383492

## Sheet: Table S6
Table S6: Sensitive analysis of the association between identified upstream genes on RLS
Outcome	Exposure	Pleiotropy				Heterogenenity
		MR_PRESSO_Global_Pval	MR_egger_intercept	MR_egger_se	MR_egger_Pval	IVW_Q	IVW_Q_df	IVW_Q_pval	MR_egger_Q	MR_egger_Q_df	MR_egger_Q_pval
RLS	ADAMTSL2_Q86TH1_OID30370_v1_Cardiometabolic_II	0.371	-0.0092042	0.0144492	0.531006	23.0845	22	0.396969	22.6469	21	0.363087
RLS	CNTNAP2_Q9UHC6_OID20556_v1_Inflammation	0.286	-0.00270668	0.00634112	0.670467	102.432	95	0.283048	102.234	94	0.26365
RLS	GUSB_P08236_OID20296_v1_Cardiometabolic	0.401	-0.0010101	0.00655022	0.877865	77.1524	74	0.378212	77.1273	73	0.348157
RLS	HCG22_E2RYF7_OID30088_v1_Cardiometabolic_II	0.768	0.00173687	0.00590488	0.769272	89.3606	99	0.74564	89.2741	98	0.72401
RLS	HYAL1_Q12794_OID20357_v1_Cardiometabolic	0.998	-0.0018426	0.00694151	0.792321	16.6386	34	0.994592	16.5681	33	0.992345
RLS	IDO1_P14902_OID31474_v1_Oncology_II	0.43	-0.0128328	0.00800692	0.115559	50.9306	49	0.397544	48.3436	48	0.458962
RLS	IL1A_P01583_OID20488_v1_Inflammation	0.866	-0.0127108	0.0374927	0.746144	3.46186	7	0.839248	3.34693	6	0.764211
RLS	KCTD5_Q9NXV2_OID31148_v1_Neurology_II	0.929	-0.0148567	0.109971	0.896338	3.03245	8	0.932305	3.0142	7	0.883686
RLS	MANSC4_A6NHS7_OID30141_v1_Cardiometabolic_II	0.323	0.00748761	0.00386134	0.0546042	141.677	134	0.308252	137.781	133	0.370514
RLS	TF_P02787_OID30783_v1_Inflammation_II	0.998	-0.0030232	0.00553936	0.586758	50.9105	80	0.995391	50.6126	79	0.994619
RLS	TLR1_Q15399_OID30532_v1_Inflammation_II	0.972	0.00159198	0.00883442	0.857861	27.2642	43	0.970571	27.2317	42	0.962196

## Sheet: Table S7
Table S7: The specific effects of each SNP on RLS(UKB)
id	SNP	effect_allele.exposure	other_allele.exposure	effect_allele.outcome	other_allele.outcome	beta.exposure	beta.outcome	eaf.exposure	eaf.outcome	remove	palindromic	ambiguous	id.outcome	pos.outcome	pval.outcome	se.outcome	outcome	mr_keep.outcome	pval_origin.outcome	data_source.outcome	samplesize.outcome	samplesize.exposure	se.exposure	pval.exposure	gene.exposure	exposure	mr_keep.exposure	pval_origin.exposure	id.exposure	data_source.exposure	action	SNP_index	mr_keep	R2	f	meanf	units.outcome	units.exposure	rsq.exposure	effective_n.exposure	rsq.outcome	effective_n.outcome	steiger_dir	steiger_pval
ADAMTSL2_Q86TH1_OID30370_v1_Cardiometabolic_II	rs1008250	G	A	G	A	0.10608	0.0279969	0.282086	0.343921	FALSE	FALSE	FALSE	hGSCZ4	133532712	0.213637	0.0225124	outcome	TRUE	reported	textfile	500348	33924	0.0085307	1.68461e-35	ADAMTSL2	exposure	TRUE	reported	U7Z5sY	textfile	2	1	TRUE	0.00453749	154.622	55.8602	NA	NA	0.00453775	33924	3.09104e-06	500348	TRUE	1.11692e-31
	rs10253113	G	A	G	A	0.0444658	-0.0242926	0.307416	0.358736	FALSE	FALSE	FALSE	hGSCZ4	130369470	0.268641	0.0219605	outcome	TRUE	reported	textfile	500348	33924	0.00808242	3.7647e-08	ADAMTSL2	exposure	TRUE	reported	U7Z5sY	textfile	2	1	TRUE	0.0008914	30.2652	55.8602	NA	NA	0.00089146	33924	2.44564e-06	500348	TRUE	4.54873e-07
	rs11507716	T	C	T	C	-0.0644516	0.0370613	0.140137	0.136116	FALSE	FALSE	FALSE	hGSCZ4	133532073	0.237594	0.0313807	outcome	TRUE	reported	textfile	500348	33924	0.0108378	2.73187e-09	ADAMTSL2	exposure	TRUE	reported	U7Z5sY	textfile	2	1	TRUE	0.00104142	35.3638	55.8602	NA	NA	0.00104148	33924	2.78769e-06	500348	TRUE	4.8596e-08
	rs1611115	C	T	C	T	-0.0580651	0.0306475	0.794008	0.830976	FALSE	FALSE	FALSE	hGSCZ4	133635393	0.276304	0.0281516	outcome	TRUE	reported	textfile	500348	33924	0.00923347	3.20442e-10	ADAMTSL2	exposure	TRUE	reported	U7Z5sY	textfile	2	1	TRUE	0.00116436	39.5435	55.8602	NA	NA	0.00116443	33924	2.36871e-06	500348	TRUE	6.24523e-09
	rs168960	G	A	G	A	-0.103565	0.0674632	0.919555	0.850433	FALSE	FALSE	FALSE	hGSCZ4	68758407	0.0225637	0.0295795	outcome	TRUE	reported	textfile	500348	33924	0.0134922	1.64172e-14	ADAMTSL2	exposure	TRUE	reported	U7Z5sY	textfile	2	1	TRUE	0.0017338	58.9162	55.8602	NA	NA	0.00173391	33924	1.03963e-05	500348	TRUE	7.3181e-12
	rs1801689	C	A	C	A	0.148129	-0.07205	0.0301114	0.00986555	FALSE	FALSE	FALSE	hGSCZ4	66214462	0.499814	0.106775	outcome	TRUE	reported	textfile	500348	33924	0.0216729	8.21486e-12	ADAMTSL2	exposure	TRUE	reported	U7Z5sY	textfile	2	1	TRUE	0.00137512	46.7111	55.8602	NA	NA	0.0013752	33924	9.10035e-07	500348	TRUE	1.17456e-10
	rs2027962	A	C	A	C	-0.055328	-0.003537	0.370608	0.424246	FALSE	FALSE	FALSE	hGSCZ4	133720519	0.868363	0.021341	outcome	TRUE	reported	textfile	500348	33924	0.00768285	5.95525e-13	ADAMTSL2	exposure	TRUE	reported	U7Z5sY	textfile	2	1	TRUE	0.00152642	51.8585	55.8602	NA	NA	0.00152651	33924	5.49007e-08	500348	TRUE	4.34463e-12
	rs2239616	G	C	G	C	-0.0434661	-0.0185478	0.644607	0.700904	FALSE	TRUE	FALSE	hGSCZ4	52570200	0.422224	0.0231105	outcome	TRUE	reported	textfile	500348	33924	0.00785834	3.18024e-08	ADAMTSL2	exposure	TRUE	reported	U7Z5sY	textfile	2	1	TRUE	0.00090103	30.5924	55.8602	NA	NA	0.00090109	33924	1.28735e-06	500348	TRUE	2.61005e-07
	rs2519149	G	A	G	A	0.0474839	-0.0204529	0.678689	0.737959	FALSE	FALSE	FALSE	hGSCZ4	133627828	0.394286	0.0240094	outcome	TRUE	reported	textfile	500348	33924	0.00792094	2.03826e-09	ADAMTSL2	exposure	TRUE	reported	U7Z5sY	textfile	2	1	TRUE	0.00105821	35.9347	55.8602	NA	NA	0.00105827	33924	1.45036e-06	500348	TRUE	2.32967e-08
	rs2592860	G	C	G	C	0.0454553	0.00458461	0.347978	0.40147	FALSE	TRUE	FALSE	hGSCZ4	35391202	0.831049	0.0214881	outcome	TRUE	reported	textfile	500348	33924	0.00780202	5.67401e-09	ADAMTSL2	exposure	TRUE	reported	U7Z5sY	textfile	2	1	TRUE	0.00099957	33.9414	55.8602	NA	NA	0.00099963	33924	9.09784e-08	500348	TRUE	2.35962e-08
	rs28435854	C	G	C	G	-0.0549257	0.0431731	0.549682	0.511195	FALSE	TRUE	TRUE	hGSCZ4	133544282	0.0404753	0.0210717	outcome	TRUE	reported	textfile	500348	33924	0.00746798	1.91161e-13	ADAMTSL2	exposure	TRUE	reported	U7Z5sY	textfile	2	1	FALSE	0.00159201	54.0903	55.8602	NA	NA	0.0015921	33924	8.38983e-06	500348	TRUE	4.13211e-11
	rs28929474	T	C	T	C	0.242428	-0.108023	0.0208407	0.0198899	FALSE	FALSE	FALSE	hGSCZ4	94378610	0.156168	0.0761756	outcome	TRUE	reported	textfile	500348	33924	0.0259516	9.49292e-21	ADAMTSL2	exposure	TRUE	reported	U7Z5sY	textfile	2	1	TRUE	0.00256575	87.2593	55.8602	NA	NA	0.0025659	33924	4.0191e-06	500348	TRUE	3.99943e-18
	rs4902647	T	C	T	C	-0.0561899	0.0597224	0.462003	0.481913	FALSE	FALSE	FALSE	hGSCZ4	68787474	0.00438077	0.02096	outcome	TRUE	reported	textfile	500348	33924	0.00740856	3.33887e-14	ADAMTSL2	exposure	TRUE	reported	U7Z5sY	textfile	2	1	TRUE	0.0016928	57.5206	55.8602	NA	NA	0.0016929	33924	1.62261e-05	500348	TRUE	3.60182e-11
	rs61830291	C	A	C	A	0.141446	-0.0161839	0.0972615	0.115009	FALSE	FALSE	FALSE	hGSCZ4	220827800	0.624268	0.0330411	outcome	TRUE	reported	textfile	500348	33924	0.0125952	2.90135e-29	ADAMTSL2	exposure	TRUE	reported	U7Z5sY	textfile	2	1	TRUE	0.00370384	126.109	55.8602	NA	NA	0.00370406	33924	4.79498e-07	500348	TRUE	6.78592e-27
	rs62575364	A	G	A	G	0.158706	0.0338672	0.0233235	0.0154462	FALSE	FALSE	FALSE	hGSCZ4	133578862	0.696242	0.08675	outcome	TRUE	reported	textfile	500348	33924	0.0265859	2.37936e-09	ADAMTSL2	exposure	TRUE	reported	U7Z5sY	textfile	2	1	TRUE	0.00104935	35.6335	55.8602	NA	NA	0.00104941	33924	3.04613e-07	500348	TRUE	1.36697e-08
	rs73045269	T	C	T	C	0.095876	-0.0422207	0.171295	0.215325	FALSE	FALSE	FALSE	hGSCZ4	41319286	0.0982969	0.0255392	outcome	TRUE	reported	textfile	500348	33924	0.0098531	2.23409e-22	ADAMTSL2	exposure	TRUE	reported	U7Z5sY	textfile	2	1	TRUE	0.00278328	94.6779	55.8602	NA	NA	0.00278344	33924	5.46215e-06	500348	TRUE	2.35144e-19
	rs738409	G	C	G	C	0.0516169	-0.0429541	0.217044	0.227454	FALSE	TRUE	FALSE	hGSCZ4	43928847	0.0873273	0.0251242	outcome	TRUE	reported	textfile	500348	33924	0.008954	8.18126e-09	ADAMTSL2	exposure	TRUE	reported	U7Z5sY	textfile	2	1	TRUE	0.00097863	33.2295	55.8602	NA	NA	0.00097869	33924	5.84187e-06	500348	TRUE	2.64843e-07
	rs740516	G	C	G	C	-0.0618612	0.0203898	0.148514	0.200894	FALSE	TRUE	FALSE	hGSCZ4	69086821	0.439544	0.0263787	outcome	TRUE	reported	textfile	500348	33924	0.0105105	3.96506e-09	ADAMTSL2	exposure	TRUE	reported	U7Z5sY	textfile	2	1	TRUE	0.00102009	34.6389	55.8602	NA	NA	0.00102015	33924	1.19412e-06	500348	TRUE	3.79939e-08
	rs75396061	T	C	T	C	0.0685196	0.059198	0.105744	0.0541304	FALSE	FALSE	FALSE	hGSCZ4	133495422	0.206733	0.0468858	outcome	TRUE	reported	textfile	500348	33924	0.0121671	1.78575e-08	ADAMTSL2	exposure	TRUE	reported	U7Z5sY	textfile	2	1	TRUE	0.00093399	31.7125	55.8602	NA	NA	0.00093405	33924	3.1861e-06	500348	TRUE	2.88561e-07
	rs77542162	G	A	G	A	0.167237	-0.032386	0.0229484	0.00679805	FALSE	FALSE	FALSE	hGSCZ4	69085137	0.808335	0.133509	outcome	TRUE	reported	textfile	500348	33924	0.0248013	1.5506e-11	ADAMTSL2	exposure	TRUE	reported	U7Z5sY	textfile	2	1	TRUE	0.00133853	45.4664	55.8602	NA	NA	0.00133861	33924	1.17604e-07	500348	TRUE	1.02765e-10
	rs9409872	G	T	G	T	0.0561301	-0.0144638	0.605544	0.513647	FALSE	FALSE	FALSE	hGSCZ4	133593189	0.492854	0.0210911	outcome	TRUE	reported	textfile	500348	33924	0.00759762	1.49211e-13	ADAMTSL2	exposure	TRUE	reported	U7Z5sY	textfile	2	1	TRUE	0.00160632	54.5772	55.8602	NA	NA	0.00160641	33924	9.3993e-07	500348	TRUE	3.06616e-12
	rs968155	T	C	T	C	0.0454311	-0.0208761	0.535221	0.558326	FALSE	FALSE	FALSE	hGSCZ4	32412938	0.32546	0.0212307	outcome	TRUE	reported	textfile	500348	33924	0.00746433	1.15452e-09	ADAMTSL2	exposure	TRUE	reported	U7Z5sY	textfile	2	1	TRUE	0.0010908	37.0424	55.8602	NA	NA	0.00109086	33924	1.93241e-06	500348	TRUE	1.68948e-08
	rs9696158	A	G	A	G	-0.129269	0.0363051	0.927153	0.883343	FALSE	FALSE	FALSE	hGSCZ4	133545284	0.269209	0.0328587	outcome	TRUE	reported	textfile	500348	33924	0.014319	1.75106e-19	ADAMTSL2	exposure	TRUE	reported	U7Z5sY	textfile	2	1	TRUE	0.0023967	81.4963	55.8602	NA	NA	0.00239684	33924	2.43985e-06	500348	TRUE	2.80335e-17
	rs9987289	G	A	G	A	-0.0901126	0.0254871	0.907764	0.856751	FALSE	FALSE	FALSE	hGSCZ4	9325848	0.394342	0.0299225	outcome	TRUE	reported	textfile	500348	33924	0.0128152	2.04033e-12	ADAMTSL2	exposure	TRUE	reported	U7Z5sY	textfile	2	1	TRUE	0.00145539	49.4418	55.8602	NA	NA	0.00145548	33924	1.45002e-06	500348	TRUE	4.44483e-11
CNTNAP2_Q9UHC6_OID20556_v1_Inflammation	rs10245373	A	T	A	T	0.304959	0.392459	0.00937738	0.00214838	FALSE	TRUE	FALSE	RHVOr9	145636177	0.103706	0.241195	outcome	TRUE	reported	textfile	500348	33657	0.0430284	1.36647e-12	CNTNAP2	exposure	TRUE	reported	MzFtkq	textfile	2	1	TRUE	0.00149022	50.2281	150.908	NA	NA	0.00149031	33657	5.29151e-06	500348	TRUE	1.11753e-10
	rs10267655	T	C	T	C	-0.0775792	0.0122978	0.286065	0.227791	FALSE	FALSE	FALSE	RHVOr9	146452475	0.624613	0.0251322	outcome	TRUE	reported	textfile	500348	33657	0.00812145	1.26736e-21	CNTNAP2	exposure	TRUE	reported	MzFtkq	textfile	2	1	TRUE	0.00270379	91.2426	150.908	NA	NA	0.00270395	33657	4.78545e-07	500348	TRUE	7.55937e-20
	rs10270016	C	A	C	A	0.209028	-0.020482	0.032069	0.0251496	FALSE	FALSE	FALSE	RHVOr9	146922983	0.760633	0.0672313	outcome	TRUE	reported	textfile	500348	33657	0.0206701	4.86071e-24	CNTNAP2	exposure	TRUE	reported	MzFtkq	textfile	2	1	TRUE	0.00302922	102.258	150.908	NA	NA	0.0030294	33657	1.85495e-07	500348	TRUE	2.8107e-22
	rs1033415	G	A	G	A	0.059047	-0.0162694	0.645653	0.71042	FALSE	FALSE	FALSE	RHVOr9	39492769	0.484021	0.023247	outcome	TRUE	reported	textfile	500348	33657	0.00714033	1.34524e-16	CNTNAP2	exposure	TRUE	reported	MzFtkq	textfile	2	1	TRUE	0.00202769	68.3807	150.908	NA	NA	0.00202781	33657	9.789e-07	500348	TRUE	5.02984e-15
	rs113119123	G	A	G	A	0.386621	-0.0955857	0.012464	0.0101253	FALSE	FALSE	FALSE	RHVOr9	145525431	0.368723	0.10634	outcome	TRUE	reported	textfile	500348	33657	0.0327206	3.23296e-32	CNTNAP2	exposure	TRUE	reported	MzFtkq	textfile	2	1	TRUE	0.004131	139.606	150.908	NA	NA	0.00413124	33657	1.61481e-06	500348	TRUE	3.90962e-29
	rs116880646	C	T	C	T	0.307865	-0.0934411	0.0336921	0.0103361	FALSE	FALSE	FALSE	RHVOr9	145529517	0.376888	0.105745	outcome	TRUE	reported	textfile	500348	33657	0.0211362	4.63767e-48	CNTNAP2	exposure	TRUE	reported	MzFtkq	textfile	2	1	TRUE	0.00626415	212.149	150.908	NA	NA	0.00626452	33657	1.56058e-06	500348	TRUE	1.06886e-43
	rs116895610	G	A	G	A	0.388206	-0.0552467	0.0259789	0.0277322	FALSE	FALSE	FALSE	RHVOr9	146010132	0.397418	0.0652848	outcome	TRUE	reported	textfile	500348	33657	0.0242048	6.8897e-58	CNTNAP2	exposure	TRUE	reported	MzFtkq	textfile	2	1	TRUE	0.00758472	257.215	150.908	NA	NA	0.00758517	33657	1.43126e-06	500348	TRUE	8.59337e-53
	rs116940002	A	G	A	G	0.29867	-0.302223	0.00649436	0.00230199	FALSE	FALSE	FALSE	RHVOr9	146182760	0.19095	0.231097	outcome	TRUE	reported	textfile	500348	33657	0.04896	1.05879e-09	CNTNAP2	exposure	TRUE	reported	MzFtkq	textfile	2	1	TRUE	0.00110445	37.2113	150.908	NA	NA	0.00110451	33657	3.41818e-06	500348	TRUE	2.46895e-08
	rs117011309	A	C	A	C	0.0600133	-0.0456132	0.183804	0.199673	FALSE	FALSE	FALSE	RHVOr9	17734488	0.0853749	0.0265144	outcome	TRUE	reported	textfile	500348	33657	0.00944873	2.1327e-10	CNTNAP2	exposure	TRUE	reported	MzFtkq	textfile	2	1	TRUE	0.00119716	40.3387	150.908	NA	NA	0.00119723	33657	5.91486e-06	500348	TRUE	1.09784e-08
	rs117361217	A	G	A	G	0.286302	-0.0833836	0.0205177	0.0367309	FALSE	FALSE	FALSE	RHVOr9	145279166	0.143537	0.0570049	outcome	TRUE	reported	textfile	500348	33657	0.0276081	3.38766e-25	CNTNAP2	exposure	TRUE	reported	MzFtkq	textfile	2	1	TRUE	0.00318504	107.535	150.908	NA	NA	0.00318523	33657	4.27627e-06	500348	TRUE	4.22872e-22
	rs117445337	G	C	G	C	0.17474	0.024208	0.0359016	0.0773095	FALSE	TRUE	FALSE	RHVOr9	146105753	0.541623	0.0396618	outcome	TRUE	reported	textfile	500348	33657	0.0200502	2.90402e-18	CNTNAP2	exposure	TRUE	reported	MzFtkq	textfile	2	1	TRUE	0.00225161	75.9489	150.908	NA	NA	0.00225174	33657	7.44564e-07	500348	TRUE	1.23684e-16
	rs117462905	C	A	C	A	0.213173	-0.139425	0.0237257	0.0178293	FALSE	FALSE	FALSE	RHVOr9	146788809	0.0838262	0.0806434	outcome	TRUE	reported	textfile	500348	33657	0.0246022	4.52376e-18	CNTNAP2	exposure	TRUE	reported	MzFtkq	textfile	2	1	TRUE	0.00222573	75.0742	150.908	NA	NA	0.00222587	33657	5.97407e-06	500348	TRUE	1.86447e-15
	rs11770227	T	C	T	C	-0.0997412	0.0575032	0.12678	0.115616	FALSE	FALSE	FALSE	RHVOr9	146246193	0.0834584	0.0332203	outcome	TRUE	reported	textfile	500348	33657	0.0116592	1.18141e-17	CNTNAP2	exposure	TRUE	reported	MzFtkq	textfile	2	1	TRUE	0.00216967	73.1789	150.908	NA	NA	0.0021698	33657	5.9883e-06	500348	TRUE	4.39569e-15
	rs117766132	C	A	C	A	-0.171029	0.0867627	0.0309891	0.0212529	FALSE	FALSE	FALSE	RHVOr9	145702195	0.241335	0.0740514	outcome	TRUE	reported	textfile	500348	33657	0.0210737	4.82836e-16	CNTNAP2	exposure	TRUE	reported	MzFtkq	textfile	2	1	TRUE	0.00195314	65.8616	150.908	NA	NA	0.00195326	33657	2.74365e-06	500348	TRUE	4.06043e-14
	rs118129965	G	A	G	A	-0.161704	0.00394675	0.0655	0.0381735	FALSE	FALSE	FALSE	RHVOr9	145653779	0.943333	0.0555243	outcome	TRUE	reported	textfile	500348	33657	0.0148471	1.26853e-27	CNTNAP2	exposure	TRUE	reported	MzFtkq	textfile	2	1	TRUE	0.003512	118.613	150.908	NA	NA	0.00351221	33657	1.00982e-08	500348	TRUE	7.11323e-26
	rs12386575	G	T	G	T	-0.0715923	0.0340372	0.283251	0.26752	FALSE	FALSE	FALSE	RHVOr9	145185499	0.15361	0.023854	outcome	TRUE	reported	textfile	500348	33657	0.0081231	1.21395e-18	CNTNAP2	exposure	TRUE	reported	MzFtkq	textfile	2	1	TRUE	0.00230257	77.6718	150.908	NA	NA	0.0023027	33657	4.06924e-06	500348	TRUE	3.0951e-16
	rs13223353	G	A	G	A	-0.139935	0.0602036	0.0727238	0.0464361	FALSE	FALSE	FALSE	RHVOr9	146194630	0.227907	0.0499297	outcome	TRUE	reported	textfile	500348	33657	0.0140588	2.43388e-23	CNTNAP2	exposure	TRUE	reported	MzFtkq	textfile	2	1	TRUE	0.00293497	99.0673	150.908	NA	NA	0.00293515	33657	2.90573e-06	500348	TRUE	1.08668e-20
	rs13241386	G	A	G	A	0.0439338	0.0167079	0.468983	0.526358	FALSE	FALSE	FALSE	RHVOr9	145271128	0.436684	0.0214808	outcome	TRUE	reported	textfile	500348	33657	0.00789234	2.59699e-08	CNTNAP2	exposure	TRUE	reported	MzFtkq	textfile	2	1	TRUE	0.00091984	30.9856	150.908	NA	NA	0.00091989	33657	1.20913e-06	500348	TRUE	2.07821e-07
	rs138590081	T	C	T	C	0.459759	0.0826999	0.0239419	0.0430353	FALSE	FALSE	FALSE	RHVOr9	145535127	0.12125	0.0533703	outcome	TRUE	reported	textfile	500348	33657	0.0255945	3.78355e-72	CNTNAP2	exposure	TRUE	reported	MzFtkq	textfile	2	1	TRUE	0.00949616	322.657	150.908	NA	NA	0.00949672	33657	4.79886e-06	500348	TRUE	1.34588e-64
	rs139387290	A	C	A	C	0.493304	-0.283475	0.00859275	0.00317252	FALSE	FALSE	FALSE	RHVOr9	145554648	0.155885	0.199764	outcome	TRUE	reported	textfile	500348	33657	0.0439216	2.85627e-29	CNTNAP2	exposure	TRUE	reported	MzFtkq	textfile	2	1	TRUE	0.00373399	126.138	150.908	NA	NA	0.00373421	33657	4.0246e-06	500348	TRUE	7.88502e-26
	rs139413256	A	G	A	G	-0.185491	-0.0560033	0.0410585	0.0163504	FALSE	FALSE	FALSE	RHVOr9	146182552	0.509947	0.0849924	outcome	TRUE	reported	textfile	500348	33657	0.0190874	2.52755e-22	CNTNAP2	exposure	TRUE	reported	MzFtkq	textfile	2	1	TRUE	0.00279808	94.4336	150.908	NA	NA	0.00279824	33657	8.67753e-07	500348	TRUE	2.53929e-20
	rs139478537	T	A	T	A	0.28025	-0.0751839	0.0418744	0.0625203	FALSE	TRUE	FALSE	RHVOr9	145271910	0.0893532	0.0442565	outcome	TRUE	reported	textfile	500348	33657	0.0199826	1.10103e-44	CNTNAP2	exposure	TRUE	reported	MzFtkq	textfile	2	1	TRUE	0.00581007	196.681	150.908	NA	NA	0.00581041	33657	5.76797e-06	500348	TRUE	2.05563e-39
	rs140542736	G	A	G	A	0.382837	-0.0515455	0.00673676	0.0177573	FALSE	FALSE	FALSE	RHVOr9	145523138	0.522748	0.0806513	outcome	TRUE	reported	textfile	500348	33657	0.0468757	3.15937e-16	CNTNAP2	exposure	TRUE	reported	MzFtkq	textfile	2	1	TRUE	0.00197787	66.697	150.908	NA	NA	0.00197798	33657	8.16372e-07	500348	TRUE	9.75936e-15
	rs140709228	G	A	G	A	0.543477	0.0449054	0.0254835	0.00483224	FALSE	FALSE	FALSE	RHVOr9	145525925	0.782404	0.162591	outcome	TRUE	reported	textfile	500348	33657	0.0245949	3.36512e-108	CNTNAP2	exposure	TRUE	reported	MzFtkq	textfile	2	1	TRUE	0.0143002	488.255	150.908	NA	NA	0.014301	33657	1.52452e-07	500348	TRUE	2.22449e-100
	rs144145366	G	C	G	C	-0.23971	-0.0907196	0.0122938	0.00219633	FALSE	TRUE	FALSE	RHVOr9	145794666	0.697887	0.233708	outcome	TRUE	reported	textfile	500348	33657	0.0352271	1.01251e-11	CNTNAP2	exposure	TRUE	reported	MzFtkq	textfile	2	1	TRUE	0.00137387	46.3012	150.908	NA	NA	0.00137395	33657	3.01151e-07	500348	TRUE	8.71368e-11
	rs144362833	A	T	A	T	0.354774	0.0663216	0.0138102	0.010649	FALSE	TRUE	FALSE	RHVOr9	145657697	0.533035	0.106391	outcome	TRUE	reported	textfile	500348	33657	0.0321712	2.80996e-28	CNTNAP2	exposure	TRUE	reported	MzFtkq	textfile	2	1	TRUE	0.00360021	121.603	150.908	NA	NA	0.00360042	33657	7.76657e-07	500348	TRUE	7.64941e-26
	rs144421119	C	A	C	A	-0.173353	0.00348752	0.0207315	0.00818059	FALSE	FALSE	FALSE	RHVOr9	145952235	0.976389	0.117834	outcome	TRUE	reported	textfile	500348	33657	0.0269113	1.18184e-10	CNTNAP2	exposure	TRUE	reported	MzFtkq	textfile	2	1	TRUE	0.00123135	41.4923	150.908	NA	NA	0.00123143	33657	1.75074e-09	500348	TRUE	4.7681e-10
	rs144619795	C	T	C	T	0.205052	0.0764598	0.0115216	0.00041887	FALSE	FALSE	FALSE	RHVOr9	146830627	0.885341	0.53023	outcome	TRUE	reported	textfile	500348	33657	0.0355038	7.67255e-09	CNTNAP2	exposure	TRUE	reported	MzFtkq	textfile	2	1	TRUE	0.00099009	33.3544	150.908	NA	NA	0.00099014	33657	4.15592e-08	500348	TRUE	2.80274e-08
	rs145420434	G	A	G	A	-0.193567	-0.0440016	0.0191466	0.0204341	FALSE	FALSE	FALSE	RHVOr9	145922014	0.561221	0.0757304	outcome	TRUE	reported	textfile	500348	33657	0.0276384	2.49574e-12	CNTNAP2	exposure	TRUE	reported	MzFtkq	textfile	2	1	TRUE	0.00145522	49.0468	150.908	NA	NA	0.00145531	33657	6.74723e-07	500348	TRUE	3.3193e-11
	rs145553078	G	A	G	A	-0.122151	-0.057833	0.0264774	0.0746719	FALSE	FALSE	FALSE	RHVOr9	17955654	0.147398	0.0399184	outcome	TRUE	reported	textfile	500348	33657	0.0215625	1.47058e-08	CNTNAP2	exposure	TRUE	reported	MzFtkq	textfile	2	1	TRUE	0.00095259	32.09	150.908	NA	NA	0.00095265	33657	4.19501e-06	500348	TRUE	3.07322e-07
	rs1475718	A	G	A	G	-0.0420302	-0.0205195	0.437633	0.478765	FALSE	FALSE	FALSE	RHVOr9	134226324	0.330252	0.0210758	outcome	TRUE	reported	textfile	500348	33657	0.00681401	6.90701e-10	CNTNAP2	exposure	TRUE	reported	MzFtkq	textfile	2	1	TRUE	0.00112915	38.0445	150.908	NA	NA	0.00112922	33657	1.8945e-06	500348	TRUE	1.03408e-08
	rs147782439	T	A	T	A	-0.181382	0.0738571	0.0189807	0.00574098	FALSE	TRUE	FALSE	RHVOr9	146309303	0.603833	0.142335	outcome	TRUE	reported	textfile	500348	33657	0.0287877	2.96381e-10	CNTNAP2	exposure	TRUE	reported	MzFtkq	textfile	2	1	TRUE	0.00117811	39.6962	150.908	NA	NA	0.00117818	33657	5.38134e-07	500348	TRUE	2.41138e-09
	rs149001068	G	A	G	A	0.259769	-0.0567844	0.0124564	0.0196755	FALSE	FALSE	FALSE	RHVOr9	146197407	0.458776	0.0766463	outcome	TRUE	reported	textfile	500348	33657	0.0345851	5.86678e-14	CNTNAP2	exposure	TRUE	reported	MzFtkq	textfile	2	1	TRUE	0.00167338	56.4119	150.908	NA	NA	0.00167348	33657	1.097e-06	500348	TRUE	1.4173e-12
	rs1523728	G	T	G	T	0.178288	-0.0140052	0.428158	0.441739	FALSE	FALSE	FALSE	RHVOr9	145729893	0.512533	0.0213852	outcome	TRUE	reported	textfile	500348	33657	0.00742094	1.52405e-127	CNTNAP2	exposure	TRUE	reported	MzFtkq	textfile	2	1	TRUE	0.0168603	577.166	150.908	NA	NA	0.0168613	33657	8.57198e-07	500348	TRUE	2.62581e-117
	rs1523730	C	A	C	A	-0.206522	0.00595429	0.220499	0.268408	FALSE	FALSE	FALSE	RHVOr9	145683698	0.802835	0.0238477	outcome	TRUE	reported	textfile	500348	33657	0.00887882	1.1272e-119	CNTNAP2	exposure	TRUE	reported	MzFtkq	textfile	2	1	TRUE	0.0158205	540.999	150.908	NA	NA	0.0158215	33657	1.24594e-07	500348	TRUE	4.67981e-111
	rs17169716	G	C	G	C	-0.120677	-0.0340334	0.0920684	0.138925	FALSE	TRUE	FALSE	RHVOr9	145473018	0.263138	0.030414	outcome	TRUE	reported	textfile	500348	33657	0.0127011	2.07205e-21	CNTNAP2	exposure	TRUE	reported	MzFtkq	textfile	2	1	TRUE	0.00267502	90.2694	150.908	NA	NA	0.00267518	33657	2.5026e-06	500348	TRUE	5.01782e-19
	rs17474844	C	G	C	G	0.428647	-0.13842	0.0100591	0.0291105	FALSE	TRUE	FALSE	RHVOr9	145473923	0.0289175	0.0633615	outcome	TRUE	reported	textfile	500348	33657	0.0395894	2.55505e-27	CNTNAP2	exposure	TRUE	reported	MzFtkq	textfile	2	1	TRUE	0.00347101	117.224	150.908	NA	NA	0.00347122	33657	9.53833e-06	500348	TRUE	3.21118e-23
	rs184220048	G	A	G	A	-0.166807	0.0123584	0.0184313	0.0119978	FALSE	FALSE	FALSE	RHVOr9	146256231	0.902084	0.10045	outcome	TRUE	reported	textfile	500348	33657	0.028494	4.79535e-09	CNTNAP2	exposure	TRUE	reported	MzFtkq	textfile	2	1	TRUE	0.0010172	34.2686	150.908	NA	NA	0.00101726	33657	3.0252e-08	500348	TRUE	1.75357e-08
	rs185134767	G	A	G	A	0.165885	-0.068345	0.0375247	0.0357444	FALSE	FALSE	FALSE	RHVOr9	146822875	0.234633	0.0575048	outcome	TRUE	reported	textfile	500348	33657	0.0212146	5.30884e-15	CNTNAP2	exposure	TRUE	reported	MzFtkq	textfile	2	1	TRUE	0.00181335	61.1391	150.908	NA	NA	0.00181345	33657	2.82315e-06	500348	TRUE	3.64304e-13
	rs186163700	T	C	T	C	0.338605	0.053046	0.00705017	0.0539539	FALSE	FALSE	FALSE	RHVOr9	145855818	0.256885	0.0467867	outcome	TRUE	reported	textfile	500348	33657	0.0448044	4.1115e-14	CNTNAP2	exposure	TRUE	reported	MzFtkq	textfile	2	1	TRUE	0.00169408	57.111	150.908	NA	NA	0.00169418	33657	2.56915e-06	500348	TRUE	2.08643e-12
	rs187795813	C	T	C	T	-0.158829	0.152208	0.0191923	0.0141598	FALSE	FALSE	FALSE	RHVOr9	146382062	0.0853631	0.0884735	outcome	TRUE	reported	textfile	500348	33657	0.0267524	2.90315e-09	CNTNAP2	exposure	TRUE	reported	MzFtkq	textfile	2	1	TRUE	0.00104617	35.2459	150.908	NA	NA	0.00104624	33657	5.91528e-06	500348	TRUE	1.07305e-07
	rs189316915	C	A	C	A	-0.176804	0.0437536	0.02023	0.0149247	FALSE	FALSE	FALSE	RHVOr9	145907538	0.615903	0.0872167	outcome	TRUE	reported	textfile	500348	33657	0.0261161	1.28855e-11	CNTNAP2	exposure	TRUE	reported	MzFtkq	textfile	2	1	TRUE	0.00135988	45.8291	150.908	NA	NA	0.00135996	33657	5.02988e-07	500348	TRUE	1.31351e-10
	rs189614804	G	A	G	A	0.238389	-0.0929588	0.0267849	0.019495	FALSE	FALSE	FALSE	RHVOr9	145254862	0.221434	0.076026	outcome	TRUE	reported	textfile	500348	33657	0.0226048	5.3064e-26	CNTNAP2	exposure	TRUE	reported	MzFtkq	textfile	2	1	TRUE	0.00329354	111.21	150.908	NA	NA	0.00329374	33657	2.98803e-06	500348	TRUE	4.35427e-23
	rs1917648	G	C	G	C	-0.045454	-0.0181686	0.604487	0.611889	FALSE	TRUE	FALSE	RHVOr9	146036429	0.400159	0.0215949	outcome	TRUE	reported	textfile	500348	33657	0.00751547	1.46602e-09	CNTNAP2	exposure	TRUE	reported	MzFtkq	textfile	2	1	TRUE	0.00108564	36.5768	150.908	NA	NA	0.0010857	33657	1.41472e-06	500348	TRUE	1.6807e-08
	rs2014349	T	G	T	G	0.0677351	0.0566098	0.626094	0.259451	FALSE	FALSE	FALSE	RHVOr9	17931004	0.018332	0.023999	outcome	TRUE	reported	textfile	500348	33657	0.00784937	6.16879e-18	CNTNAP2	exposure	TRUE	reported	MzFtkq	textfile	2	1	TRUE	0.00220761	74.4616	150.908	NA	NA	0.00220774	33657	1.11204e-05	500348	TRUE	8.65173e-15
	rs2273017	A	G	A	G	-0.0374469	-0.0138437	0.592878	0.572646	FALSE	FALSE	FALSE	RHVOr9	32369853	0.51435	0.0212302	outcome	TRUE	reported	textfile	500348	33657	0.00684957	4.57594e-08	CNTNAP2	exposure	TRUE	reported	MzFtkq	textfile	2	1	TRUE	0.00088725	29.8868	150.908	NA	NA	0.0008873	33657	8.49817e-07	500348	TRUE	2.93761e-07
	rs2373282	T	A	T	A	0.0544537	0.012448	0.396499	0.441123	FALSE	TRUE	TRUE	RHVOr9	147976854	0.556623	0.0211749	outcome	TRUE	reported	textfile	500348	33657	0.00747421	3.20406e-13	CNTNAP2	exposure	TRUE	reported	MzFtkq	textfile	2	1	FALSE	0.00157458	53.076	150.908	NA	NA	0.00157467	33657	6.90694e-07	500348	TRUE	5.10246e-12
	rs2462603	A	G	A	G	0.175754	-0.0010686	0.489401	0.605118	FALSE	FALSE	FALSE	RHVOr9	146116762	0.960445	0.0215466	outcome	TRUE	reported	textfile	500348	33657	0.00736984	1.07152e-125	CNTNAP2	exposure	TRUE	reported	MzFtkq	textfile	2	1	TRUE	0.0166166	568.681	150.908	NA	NA	0.0166176	33657	4.91608e-09	500348	TRUE	3.99269e-117
	rs2477669	A	G	A	G	-0.0605109	-0.0057924	0.817913	0.795051	FALSE	FALSE	FALSE	RHVOr9	17764505	0.826116	0.0263667	outcome	TRUE	reported	textfile	500348	33657	0.00876255	4.99804e-12	CNTNAP2	exposure	TRUE	reported	MzFtkq	textfile	2	1	TRUE	0.00141487	47.6848	150.908	NA	NA	0.00141495	33657	9.6457e-08	500348	TRUE	3.41066e-11
	rs2497840	A	G	A	G	-0.0659984	0.00168175	0.302981	0.262971	FALSE	FALSE	FALSE	RHVOr9	17988471	0.943955	0.0239225	outcome	TRUE	reported	textfile	500348	33657	0.0074051	4.9877e-19	CNTNAP2	exposure	TRUE	reported	MzFtkq	textfile	2	1	TRUE	0.00235454	79.429	150.908	NA	NA	0.00235468	33657	9.87732e-09	500348	TRUE	7.56692e-18
	rs28854795	T	C	T	C	-0.150436	0.0627528	0.0239633	0.0079549	FALSE	FALSE	FALSE	RHVOr9	145506251	0.595819	0.118307	outcome	TRUE	reported	textfile	500348	33657	0.0250058	1.78727e-09	CNTNAP2	exposure	TRUE	reported	MzFtkq	textfile	2	1	TRUE	0.00107419	36.1906	150.908	NA	NA	0.00107425	33657	5.62309e-07	500348	TRUE	1.27713e-08
	rs34534206	C	T	C	T	0.105288	0.0284285	0.520427	0.397562	FALSE	FALSE	FALSE	RHVOr9	17850189	0.18992	0.0216877	outcome	TRUE	reported	textfile	500348	33657	0.00762216	2.11544e-43	CNTNAP2	exposure	TRUE	reported	MzFtkq	textfile	2	1	TRUE	0.0056373	190.799	150.908	NA	NA	0.00563763	33657	3.43407e-06	500348	TRUE	8.35057e-39
	rs34666101	C	T	C	T	-0.115245	-0.0654756	0.0926703	0.0829673	FALSE	FALSE	FALSE	RHVOr9	17751396	0.0859033	0.0381246	outcome	TRUE	reported	textfile	500348	33657	0.0134683	1.16118e-17	CNTNAP2	exposure	TRUE	reported	MzFtkq	textfile	2	1	TRUE	0.0021707	73.2138	150.908	NA	NA	0.00217083	33657	5.89489e-06	500348	TRUE	4.21141e-15
	rs35014691	C	T	C	T	0.0776455	-0.0079642	0.138173	0.112202	FALSE	FALSE	FALSE	RHVOr9	17803996	0.811724	0.0334344	outcome	TRUE	reported	textfile	500348	33657	0.00973941	1.5574e-15	CNTNAP2	exposure	TRUE	reported	MzFtkq	textfile	2	1	TRUE	0.00188483	63.5538	150.908	NA	NA	0.00188494	33657	1.13403e-07	500348	TRUE	1.93833e-14
	rs4144079	A	T	A	T	0.210832	-0.0403247	0.93871	0.944013	FALSE	TRUE	FALSE	RHVOr9	145546995	0.37847	0.0457861	outcome	TRUE	reported	textfile	500348	33657	0.0153104	3.83619e-43	CNTNAP2	exposure	TRUE	reported	MzFtkq	textfile	2	1	TRUE	0.00560254	189.616	150.908	NA	NA	0.00560287	33657	1.55026e-06	500348	TRUE	3.48266e-39
	rs4527800	C	T	C	T	0.0596699	-0.0306491	0.659632	0.728715	FALSE	FALSE	FALSE	RHVOr9	146891140	0.195268	0.0236645	outcome	TRUE	reported	textfile	500348	33657	0.007735	1.21675e-14	CNTNAP2	exposure	TRUE	reported	MzFtkq	textfile	2	1	TRUE	0.00176501	59.5065	150.908	NA	NA	0.00176512	33657	3.3525e-06	500348	TRUE	9.34787e-13
	rs4665972	C	T	C	T	0.0444026	-0.0522168	0.608464	0.624499	FALSE	FALSE	FALSE	RHVOr9	27375230	0.0163377	0.0217454	outcome	TRUE	reported	textfile	500348	33657	0.00694149	1.58767e-10	CNTNAP2	exposure	TRUE	reported	MzFtkq	textfile	2	1	TRUE	0.00121425	40.9153	150.908	NA	NA	0.00121432	33657	1.15242e-05	500348	TRUE	2.30125e-08
	rs5028055	T	G	T	G	-0.0585775	0.00796919	0.250218	0.248545	FALSE	FALSE	FALSE	RHVOr9	147333351	0.743706	0.0243743	outcome	TRUE	reported	textfile	500348	33657	0.00845106	4.16773e-12	CNTNAP2	exposure	TRUE	reported	MzFtkq	textfile	2	1	TRUE	0.00142543	48.0412	150.908	NA	NA	0.00142551	33657	2.13645e-07	500348	TRUE	3.4576e-11
	rs56125802	C	A	C	A	-0.225597	-0.0065295	0.0496001	0.0403721	FALSE	FALSE	FALSE	RHVOr9	145519357	0.904509	0.054427	outcome	TRUE	reported	textfile	500348	33657	0.0181034	1.20948e-35	CNTNAP2	exposure	TRUE	reported	MzFtkq	textfile	2	1	TRUE	0.00459274	155.282	150.908	NA	NA	0.00459301	33657	2.87643e-08	500348	TRUE	2.6916e-33
	rs56359800	C	A	C	A	-0.219276	-0.12854	0.025585	0.0446674	FALSE	FALSE	FALSE	RHVOr9	145547472	0.0121677	0.0512675	outcome	TRUE	reported	textfile	500348	33657	0.0238783	4.19083e-20	CNTNAP2	exposure	TRUE	reported	MzFtkq	textfile	2	1	TRUE	0.00249927	84.3237	150.908	NA	NA	0.00249942	33657	1.25637e-05	500348	TRUE	1.50985e-16
	rs57094670	C	T	C	T	-0.1984	0.0279278	0.132062	0.221514	FALSE	FALSE	FALSE	RHVOr9	145511899	0.27058	0.0253491	outcome	TRUE	reported	textfile	500348	33657	0.0108094	3.0507e-75	CNTNAP2	exposure	TRUE	reported	MzFtkq	textfile	2	1	TRUE	0.00991013	336.864	150.908	NA	NA	0.00991071	33657	2.42592e-06	500348	TRUE	2.87616e-68
	rs60357373	C	G	C	G	0.147962	-0.0874976	0.0289478	0.0169836	FALSE	TRUE	FALSE	RHVOr9	146083248	0.287403	0.0822474	outcome	TRUE	reported	textfile	500348	33657	0.0220767	2.05305e-11	CNTNAP2	exposure	TRUE	reported	MzFtkq	textfile	2	1	TRUE	0.00133284	44.9165	150.908	NA	NA	0.00133292	33657	2.26192e-06	500348	TRUE	5.00519e-10
	rs62495913	G	A	G	A	-0.17569	0.0334642	0.0474469	0.042357	FALSE	FALSE	FALSE	RHVOr9	145319804	0.522212	0.0522928	outcome	TRUE	reported	textfile	500348	33657	0.0175405	1.293e-23	CNTNAP2	exposure	TRUE	reported	MzFtkq	textfile	2	1	TRUE	0.00297195	100.319	150.908	NA	NA	0.00297213	33657	8.18477e-07	500348	TRUE	1.57464e-21
	rs62498570	T	C	T	C	0.188758	0.0483571	0.0200288	0.0178182	FALSE	FALSE	FALSE	RHVOr9	144841163	0.540959	0.0790971	outcome	TRUE	reported	textfile	500348	33657	0.0260863	4.62381e-13	CNTNAP2	exposure	TRUE	reported	MzFtkq	textfile	2	1	TRUE	0.00155323	52.3552	150.908	NA	NA	0.00155332	33657	7.47014e-07	500348	TRUE	7.44798e-12
	rs62498589	T	C	T	C	0.110184	-0.0573162	0.160386	0.118111	FALSE	FALSE	FALSE	RHVOr9	145361970	0.0798491	0.032723	outcome	TRUE	reported	textfile	500348	33657	0.010051	5.78496e-28	CNTNAP2	exposure	TRUE	reported	MzFtkq	textfile	2	1	TRUE	0.00355791	120.169	150.908	NA	NA	0.00355812	33657	6.13162e-06	500348	TRUE	2.83395e-24
	rs62503481	C	A	C	A	0.185577	-0.108129	0.0713953	0.0587163	FALSE	FALSE	FALSE	RHVOr9	146346047	0.0163215	0.0450231	outcome	TRUE	reported	textfile	500348	33657	0.0143725	3.85301e-38	CNTNAP2	exposure	TRUE	reported	MzFtkq	textfile	2	1	TRUE	0.00492904	166.709	150.908	NA	NA	0.00492933	33657	1.15276e-05	500348	TRUE	1.41527e-32
	rs62503487	G	C	G	C	0.167249	-0.0610901	0.0737238	0.0557692	FALSE	TRUE	FALSE	RHVOr9	146403764	0.191032	0.0467217	outcome	TRUE	reported	textfile	500348	33657	0.0143454	2.07157e-31	CNTNAP2	exposure	TRUE	reported	MzFtkq	textfile	2	1	TRUE	0.00402231	135.918	150.908	NA	NA	0.00402255	33657	3.4169e-06	500348	TRUE	6.6916e-28
	rs62504795	T	G	T	G	-0.179024	0.0895753	0.0142161	0.00958233	FALSE	FALSE	FALSE	RHVOr9	146141920	0.41336	0.109506	outcome	TRUE	reported	textfile	500348	33657	0.0325507	3.80111e-08	CNTNAP2	exposure	TRUE	reported	MzFtkq	textfile	2	1	TRUE	0.00089792	30.2466	150.908	NA	NA	0.00089797	33657	1.3373e-06	500348	TRUE	3.09619e-07
	rs62504960	C	A	C	A	0.343384	-0.0240907	0.0235471	0.0379833	FALSE	FALSE	FALSE	RHVOr9	145450393	0.671531	0.0568113	outcome	TRUE	reported	textfile	500348	33657	0.0259506	5.71479e-40	CNTNAP2	exposure	TRUE	reported	MzFtkq	textfile	2	1	TRUE	0.00517531	175.081	150.908	NA	NA	0.00517562	33657	3.59384e-07	500348	TRUE	6.65503e-37
	rs62504963	A	C	A	C	-0.144493	0.00340688	0.170782	0.104211	FALSE	FALSE	FALSE	RHVOr9	145460976	0.921856	0.0347301	outcome	TRUE	reported	textfile	500348	33657	0.00987052	1.58745e-48	CNTNAP2	exposure	TRUE	reported	MzFtkq	textfile	2	1	TRUE	0.00632677	214.283	150.908	NA	NA	0.00632714	33657	1.92323e-08	500348	TRUE	2.47381e-45
	rs62504964	G	A	G	A	0.417251	-0.0072978	0.262296	0.238937	FALSE	FALSE	FALSE	RHVOr9	145476883	0.767851	0.0247227	outcome	TRUE	reported	textfile	500348	33657	0.00833503	1e-200	CNTNAP2	exposure	TRUE	reported	MzFtkq	textfile	2	1	TRUE	0.0692973	2505.85	150.908	NA	NA	0.0693011	33657	1.74151e-07	500348	TRUE	0
	rs62505008	C	T	C	T	0.398388	0.0209048	0.0167127	0.0351262	FALSE	FALSE	FALSE	RHVOr9	145705535	0.721313	0.0586055	outcome	TRUE	reported	textfile	500348	33657	0.0284062	1.10154e-44	CNTNAP2	exposure	TRUE	reported	MzFtkq	textfile	2	1	TRUE	0.00581005	196.68	150.908	NA	NA	0.0058104	33657	2.54299e-07	500348	TRUE	2.2668e-41
	rs62505020	T	C	T	C	0.199747	0.12795	0.0240794	0.0127239	FALSE	FALSE	FALSE	RHVOr9	145810646	0.175674	0.0944842	outcome	TRUE	reported	textfile	500348	33657	0.0243813	2.55564e-16	CNTNAP2	exposure	TRUE	reported	MzFtkq	textfile	2	1	TRUE	0.00199024	67.1152	150.908	NA	NA	0.00199036	33657	3.66514e-06	500348	TRUE	3.25991e-14
	rs67361718	C	T	C	T	0.0959848	-0.0190527	0.308542	0.405011	FALSE	FALSE	FALSE	RHVOr9	146523541	0.373762	0.0214208	outcome	TRUE	reported	textfile	500348	33657	0.00790997	6.9199e-34	CNTNAP2	exposure	TRUE	reported	MzFtkq	textfile	2	1	TRUE	0.00435596	147.241	150.908	NA	NA	0.00435622	33657	1.58114e-06	500348	TRUE	1.12092e-30
	rs6943324	C	T	C	T	-0.0759086	0.019965	0.591232	0.599819	FALSE	FALSE	FALSE	RHVOr9	146022856	0.353913	0.0215366	outcome	TRUE	reported	textfile	500348	33657	0.00744869	2.17821e-24	CNTNAP2	exposure	TRUE	reported	MzFtkq	textfile	2	1	TRUE	0.00307616	103.848	150.908	NA	NA	0.00307634	33657	1.71756e-06	500348	TRUE	6.17525e-22
	rs6963054	T	A	T	A	0.065093	-0.022961	0.766272	0.856586	FALSE	TRUE	FALSE	RHVOr9	146674513	0.444844	0.0300522	outcome	TRUE	reported	textfile	500348	33657	0.00916992	1.26096e-12	CNTNAP2	exposure	TRUE	reported	MzFtkq	textfile	2	1	TRUE	0.0014949	50.3862	150.908	NA	NA	0.00149499	33657	1.1667e-06	500348	TRUE	2.42904e-11
	rs6977652	T	C	T	C	0.075469	-0.0046806	0.47501	0.467433	FALSE	FALSE	FALSE	RHVOr9	146066775	0.825097	0.0211798	outcome	TRUE	reported	textfile	500348	33657	0.00743209	3.16519e-24	CNTNAP2	exposure	TRUE	reported	MzFtkq	textfile	2	1	TRUE	0.0030543	103.107	150.908	NA	NA	0.00305448	33657	9.76092e-08	500348	TRUE	1.53478e-22
	rs72782510	A	G	A	G	-0.0857212	0.00064039	0.0633152	0.05578	FALSE	FALSE	FALSE	RHVOr9	17680210	0.988968	0.0463162	outcome	TRUE	reported	textfile	500348	33657	0.0145311	3.65342e-09	CNTNAP2	exposure	TRUE	reported	MzFtkq	textfile	2	1	TRUE	0.00103289	34.798	150.908	NA	NA	0.00103295	33657	3.82077e-10	500348	TRUE	1.15866e-08
	rs72784717	T	C	T	C	0.0557008	0.0233969	0.175245	0.189604	FALSE	FALSE	FALSE	RHVOr9	17959705	0.385392	0.0269548	outcome	TRUE	reported	textfile	500348	33657	0.00899631	5.95895e-10	CNTNAP2	exposure	TRUE	reported	MzFtkq	textfile	2	1	TRUE	0.00113769	38.3326	150.908	NA	NA	0.00113776	33657	1.50582e-06	500348	TRUE	7.73626e-09
	rs73158529	A	G	A	G	-0.155877	0.0593479	0.0206198	0.0376054	FALSE	FALSE	FALSE	RHVOr9	145686822	0.281264	0.0550801	outcome	TRUE	reported	textfile	500348	33657	0.0255819	1.10622e-09	CNTNAP2	exposure	TRUE	reported	MzFtkq	textfile	2	1	TRUE	0.00110191	37.1255	150.908	NA	NA	0.00110197	33657	2.32033e-06	500348	TRUE	1.83949e-08
	rs73158559	C	A	C	A	0.32088	-0.0070394	0.0458597	0.0724459	FALSE	FALSE	FALSE	RHVOr9	145742626	0.866724	0.0419455	outcome	TRUE	reported	textfile	500348	33657	0.0175024	4.46992e-75	CNTNAP2	exposure	TRUE	reported	MzFtkq	textfile	2	1	TRUE	0.00988779	336.097	150.908	NA	NA	0.00988837	33657	5.6289e-08	500348	TRUE	6.5838e-70
	rs73168802	C	A	C	A	0.0574541	-0.0210789	0.170333	0.272007	FALSE	FALSE	FALSE	RHVOr9	146737347	0.375636	0.0237921	outcome	TRUE	reported	textfile	500348	33657	0.0098445	5.34183e-09	CNTNAP2	exposure	TRUE	reported	MzFtkq	textfile	2	1	TRUE	0.00101097	34.0588	150.908	NA	NA	0.00101103	33657	1.56877e-06	500348	TRUE	5.7691e-08
	rs73459818	C	G	C	G	0.15965	-0.0937064	0.0185231	0.0141178	FALSE	TRUE	FALSE	RHVOr9	145123140	0.296584	0.0897754	outcome	TRUE	reported	textfile	500348	33657	0.0272051	4.40038e-09	CNTNAP2	exposure	TRUE	reported	MzFtkq	textfile	2	1	TRUE	0.00102216	34.4359	150.908	NA	NA	0.00102222	33657	2.17747e-06	500348	TRUE	6.04829e-08
	rs73739005	A	G	A	G	-0.0727614	-0.0137767	0.122457	0.0941773	FALSE	FALSE	FALSE	RHVOr9	145974888	0.702566	0.0360778	outcome	TRUE	reported	textfile	500348	33657	0.0111497	6.76083e-11	CNTNAP2	exposure	TRUE	reported	MzFtkq	textfile	2	1	TRUE	0.00126372	42.5843	150.908	NA	NA	0.0012638	33657	2.91434e-07	500348	TRUE	4.98461e-10
	rs7458669	C	G	C	G	-0.160857	-0.0104077	0.16368	0.135582	FALSE	TRUE	FALSE	RHVOr9	145481715	0.738657	0.0311951	outcome	TRUE	reported	textfile	500348	33657	0.00992054	3.97741e-59	CNTNAP2	exposure	TRUE	reported	MzFtkq	textfile	2	1	TRUE	0.00775094	262.896	150.908	NA	NA	0.0077514	33657	2.22467e-07	500348	TRUE	8.38996e-55
	rs74890407	T	C	T	C	0.147618	-0.0415079	0.0643207	0.0641637	FALSE	FALSE	FALSE	RHVOr9	146253418	0.341348	0.0436234	outcome	TRUE	reported	textfile	500348	33657	0.0157099	5.64157e-21	CNTNAP2	exposure	TRUE	reported	MzFtkq	textfile	2	1	TRUE	0.00261649	88.2889	150.908	NA	NA	0.00261664	33657	1.80947e-06	500348	TRUE	8.54996e-19
	rs75813942	G	A	G	A	-0.143521	-0.0375666	0.0413952	0.0130162	FALSE	FALSE	FALSE	RHVOr9	145580826	0.684977	0.0926013	outcome	TRUE	reported	textfile	500348	33657	0.0184309	6.8612e-15	CNTNAP2	exposure	TRUE	reported	MzFtkq	textfile	2	1	TRUE	0.00179838	60.6334	150.908	NA	NA	0.00179848	33657	3.28927e-07	500348	TRUE	1.05849e-13
	rs760715	C	T	C	T	0.0543093	-0.0194279	0.247398	0.326096	FALSE	FALSE	FALSE	RHVOr9	39466338	0.38886	0.0225463	outcome	TRUE	reported	textfile	500348	33657	0.00825073	4.6302e-11	CNTNAP2	exposure	TRUE	reported	MzFtkq	textfile	2	1	TRUE	0.00128567	43.3249	150.908	NA	NA	0.00128575	33657	1.48399e-06	500348	TRUE	7.56541e-10
	rs76122001	A	G	A	G	-0.0955233	0.0448148	0.0497847	0.0364635	FALSE	FALSE	FALSE	RHVOr9	146089586	0.428962	0.0566581	outcome	TRUE	reported	textfile	500348	33657	0.0169263	1.66648e-08	CNTNAP2	exposure	TRUE	reported	MzFtkq	textfile	2	1	TRUE	0.00094538	31.847	150.908	NA	NA	0.00094544	33657	1.2504e-06	500348	TRUE	1.41533e-07
	rs76377520	C	T	C	T	0.0692319	0.0304547	0.111977	0.111425	FALSE	FALSE	FALSE	RHVOr9	144812879	0.36188	0.0334011	outcome	TRUE	reported	textfile	500348	33657	0.0116003	2.39983e-09	CNTNAP2	exposure	TRUE	reported	MzFtkq	textfile	2	1	TRUE	0.00105716	35.6163	150.908	NA	NA	0.00105722	33657	1.66156e-06	500348	TRUE	2.90633e-08
	rs76780915	T	C	T	C	0.250896	0.019163	0.0219568	0.027427	FALSE	FALSE	FALSE	RHVOr9	146179566	0.76804	0.0649727	outcome	TRUE	reported	textfile	500348	33657	0.0249083	7.28618e-24	CNTNAP2	exposure	TRUE	reported	MzFtkq	textfile	2	1	TRUE	0.0030055	101.455	150.908	NA	NA	0.00300568	33657	1.73858e-07	500348	TRUE	3.99915e-22
	rs78168605	T	C	T	C	0.108503	0.0372095	0.0764072	0.089174	FALSE	FALSE	FALSE	RHVOr9	145101261	0.311522	0.0367671	outcome	TRUE	reported	textfile	500348	33657	0.0140367	1.07622e-14	CNTNAP2	exposure	TRUE	reported	MzFtkq	textfile	2	1	TRUE	0.00177218	59.7486	150.908	NA	NA	0.00177228	33657	2.047e-06	500348	TRUE	4.97356e-13
	rs78582451	C	T	C	T	-0.160273	0.00385376	0.188113	0.183471	FALSE	FALSE	FALSE	RHVOr9	145614321	0.88752	0.027246	outcome	TRUE	reported	textfile	500348	33657	0.00936478	1.15744e-65	CNTNAP2	exposure	TRUE	reported	MzFtkq	textfile	2	1	TRUE	0.00862754	292.887	150.908	NA	NA	0.00862805	33657	3.99847e-08	500348	TRUE	3.28467e-61
	rs79209536	G	A	G	A	-0.146932	-0.0401917	0.0434589	0.0335689	FALSE	FALSE	FALSE	RHVOr9	146082049	0.495491	0.0589666	outcome	TRUE	reported	textfile	500348	33657	0.0183291	1.08943e-15	CNTNAP2	exposure	TRUE	reported	MzFtkq	textfile	2	1	TRUE	0.00190567	64.2576	150.908	NA	NA	0.00190578	33657	9.28517e-07	500348	TRUE	3.30149e-14
	rs79527038	T	C	T	C	0.152056	0.0525826	0.0401551	0.036539	FALSE	FALSE	FALSE	RHVOr9	145233070	0.348805	0.0561234	outcome	TRUE	reported	textfile	500348	33657	0.0186031	2.99089e-16	CNTNAP2	exposure	TRUE	reported	MzFtkq	textfile	2	1	TRUE	0.00198107	66.8053	150.908	NA	NA	0.00198119	33657	1.75439e-06	500348	TRUE	1.66715e-14
	rs850569	A	G	A	G	-0.276645	0.0016649	0.380753	0.327461	FALSE	FALSE	FALSE	RHVOr9	145687550	0.941135	0.0225465	outcome	TRUE	reported	textfile	500348	33657	0.00748563	1e-200	CNTNAP2	exposure	TRUE	reported	MzFtkq	textfile	2	1	TRUE	0.0389976	1365.72	150.908	NA	NA	0.0389998	33657	1.0898e-08	500348	TRUE	2.72604e-276
	rs987759	C	A	C	A	-0.167929	0.0280189	0.95718	0.948352	FALSE	FALSE	FALSE	RHVOr9	145267971	0.561857	0.0483014	outcome	TRUE	reported	textfile	500348	33657	0.0189081	6.60693e-19	CNTNAP2	exposure	TRUE	reported	MzFtkq	textfile	2	1	TRUE	0.0023381	78.8733	150.908	NA	NA	0.00233824	33657	6.72531e-07	500348	TRUE	2.96839e-17
GUSB_P08236_OID20296_v1_Cardiometabolic	rs10440365	A	G	A	G	0.046479	0.019954	0.285607	0.227263	FALSE	FALSE	FALSE	lgFixZ	87284783	0.428677	0.0252117	outcome	TRUE	reported	textfile	500348	33896	0.00770515	1.61745e-09	GUSB	exposure	TRUE	reported	vAGC3q	textfile	2	1	TRUE	0.00107235	36.3853	88.5916	NA	NA	0.00107241	33896	1.25194e-06	500348	TRUE	1.72799e-08
	rs1047891	A	C	A	C	-0.0454897	-0.0356556	0.313016	0.322488	FALSE	FALSE	FALSE	lgFixZ	210675783	0.113626	0.0225368	outcome	TRUE	reported	textfile	500348	33896	0.00751537	1.42272e-09	GUSB	exposure	TRUE	reported	vAGC3q	textfile	2	1	TRUE	0.00107971	36.6353	88.5916	NA	NA	0.00107978	33896	5.00263e-06	500348	TRUE	4.81245e-08
	rs10778152	G	A	G	A	-0.257417	0.0322398	0.288413	0.281787	FALSE	FALSE	FALSE	lgFixZ	101831973	0.167427	0.0233534	outcome	TRUE	reported	textfile	500348	33896	0.00784722	1e-200	GUSB	exposure	TRUE	reported	vAGC3q	textfile	2	1	TRUE	0.0307696	1076.01	88.5916	NA	NA	0.0307713	33896	3.80901e-06	500348	TRUE	3.89855e-214
	rs10860766	C	T	C	T	-0.128738	0.0329818	0.306179	0.266337	FALSE	FALSE	FALSE	lgFixZ	101670889	0.164752	0.0237405	outcome	TRUE	reported	textfile	500348	33896	0.00764692	1.34431e-63	GUSB	exposure	TRUE	reported	vAGC3q	textfile	2	1	TRUE	0.00829231	283.41	88.5916	NA	NA	0.0082928	33896	3.85742e-06	500348	TRUE	4.62504e-57
	rs11003134	A	C	A	C	0.0691001	-0.0183896	0.143544	0.129623	FALSE	FALSE	FALSE	lgFixZ	52778399	0.556145	0.0312441	outcome	TRUE	reported	textfile	500348	33896	0.00997527	4.29438e-12	GUSB	exposure	TRUE	reported	vAGC3q	textfile	2	1	TRUE	0.00141366	47.9824	88.5916	NA	NA	0.00141374	33896	6.92369e-07	500348	TRUE	5.60621e-11
	rs11111000	T	C	T	C	-0.224533	0.0105195	0.0926428	0.0941574	FALSE	FALSE	FALSE	lgFixZ	101756445	0.770703	0.0360929	outcome	TRUE	reported	textfile	500348	33896	0.0121693	5.13925e-76	GUSB	exposure	TRUE	reported	vAGC3q	textfile	2	1	TRUE	0.00994353	340.411	88.5916	NA	NA	0.00994411	33896	1.69776e-07	500348	TRUE	1.64911e-70
	rs11111110	T	C	T	C	-0.197725	0.0516277	0.0217282	0.043658	FALSE	FALSE	FALSE	lgFixZ	101974153	0.324218	0.0523699	outcome	TRUE	reported	textfile	500348	33896	0.0242567	3.59915e-16	GUSB	exposure	TRUE	reported	vAGC3q	textfile	2	1	TRUE	0.00195641	66.4407	88.5916	NA	NA	0.00195653	33896	1.94236e-06	500348	TRUE	2.21388e-14
	rs111778606	G	A	G	A	-0.0718392	0.0472993	0.1202	0.109284	FALSE	FALSE	FALSE	lgFixZ	67046384	0.161438	0.0337792	outcome	TRUE	reported	textfile	500348	33896	0.0107094	1.97242e-11	GUSB	exposure	TRUE	reported	vAGC3q	textfile	2	1	TRUE	0.00132577	44.9953	88.5916	NA	NA	0.00132585	33896	3.91867e-06	500348	TRUE	8.37993e-10
	rs112543847	T	C	T	C	0.0846985	-0.0392882	0.0543161	0.0872488	FALSE	FALSE	FALSE	lgFixZ	61900407	0.294531	0.0374804	outcome	TRUE	reported	textfile	500348	33896	0.0154298	4.03599e-08	GUSB	exposure	TRUE	reported	vAGC3q	textfile	2	1	TRUE	0.00088817	30.1304	88.5916	NA	NA	0.00088822	33896	2.19606e-06	500348	TRUE	4.47833e-07
	rs114165349	C	G	C	G	0.130316	-0.0378136	0.0231788	0.0375773	FALSE	TRUE	FALSE	lgFixZ	26695422	0.494303	0.055325	outcome	TRUE	reported	textfile	500348	33896	0.0231566	1.8273e-08	GUSB	exposure	TRUE	reported	vAGC3q	textfile	2	1	TRUE	0.00093345	31.668	88.5916	NA	NA	0.00093351	33896	9.33646e-07	500348	TRUE	1.34154e-07
	rs115850161	C	T	C	T	0.178122	0.0630481	0.0605824	0.0946743	FALSE	FALSE	FALSE	lgFixZ	118811292	0.0786231	0.0358486	outcome	TRUE	reported	textfile	500348	33896	0.0147234	1.08343e-33	GUSB	exposure	TRUE	reported	vAGC3q	textfile	2	1	TRUE	0.00429931	146.35	88.5916	NA	NA	0.00429957	33896	6.18196e-06	500348	TRUE	2.15679e-29
	rs11614460	G	C	G	C	-0.164342	0.284635	0.0274617	0.00382306	FALSE	TRUE	FALSE	lgFixZ	101857866	0.0986484	0.172356	outcome	TRUE	reported	textfile	500348	33896	0.0222251	1.42004e-13	GUSB	exposure	TRUE	reported	vAGC3q	textfile	2	1	TRUE	0.0016105	54.6744	88.5916	NA	NA	0.0016106	33896	5.45068e-06	500348	TRUE	1.60531e-11
	rs116865469	T	C	T	C	0.179577	-0.142093	0.0131886	0.0118281	FALSE	FALSE	FALSE	lgFixZ	64923416	0.149395	0.0985614	outcome	TRUE	reported	textfile	500348	33896	0.0313273	9.909e-09	GUSB	exposure	TRUE	reported	vAGC3q	textfile	2	1	TRUE	0.00096847	32.8571	88.5916	NA	NA	0.00096853	33896	4.15393e-06	500348	TRUE	2.17909e-07
	rs117146578	C	T	C	T	-0.159158	0.0658366	0.0667441	0.0486054	FALSE	FALSE	FALSE	lgFixZ	101922985	0.180806	0.049195	outcome	TRUE	reported	textfile	500348	33896	0.0142478	5.67283e-29	GUSB	exposure	TRUE	reported	vAGC3q	textfile	2	1	TRUE	0.0036679	124.777	88.5916	NA	NA	0.00366811	33896	3.57949e-06	500348	TRUE	1.22858e-25
	rs117230571	G	A	G	A	0.0934084	-0.0635509	0.0764085	0.0351566	FALSE	FALSE	FALSE	lgFixZ	41114931	0.276959	0.0584551	outcome	TRUE	reported	textfile	500348	33896	0.0132177	1.5838e-12	GUSB	exposure	TRUE	reported	vAGC3q	textfile	2	1	TRUE	0.0014712	49.9384	88.5916	NA	NA	0.00147129	33896	2.36226e-06	500348	TRUE	5.25721e-11
	rs11736024	T	C	T	C	0.0595491	0.0362597	0.357217	0.39501	FALSE	FALSE	FALSE	lgFixZ	118761978	0.0915187	0.021488	outcome	TRUE	reported	textfile	500348	33896	0.00724656	2.07683e-16	GUSB	exposure	TRUE	reported	vAGC3q	textfile	2	1	TRUE	0.00198826	67.5244	88.5916	NA	NA	0.00198838	33896	5.69093e-06	500348	TRUE	5.27819e-14
	rs117445779	G	A	G	A	-0.252231	-0.0550928	0.0226878	0.0171895	FALSE	FALSE	FALSE	lgFixZ	65903601	0.498088	0.0813177	outcome	TRUE	reported	textfile	500348	33896	0.0234293	5.00035e-27	GUSB	exposure	TRUE	reported	vAGC3q	textfile	2	1	TRUE	0.00340759	115.892	88.5916	NA	NA	0.00340779	33896	9.17379e-07	500348	TRUE	1.28812e-24
	rs11767204	G	A	G	A	0.0530802	0.00207322	0.527582	0.632967	FALSE	FALSE	FALSE	lgFixZ	65055526	0.925159	0.0220702	outcome	TRUE	reported	textfile	500348	33896	0.00771387	5.93745e-12	GUSB	exposure	TRUE	reported	vAGC3q	textfile	2	1	TRUE	0.00139497	47.3473	88.5916	NA	NA	0.00139506	33896	1.76363e-08	500348	TRUE	3.26761e-11
	rs117769842	T	C	T	C	-0.090471	0.00517433	0.0879711	0.0522337	FALSE	FALSE	FALSE	lgFixZ	67241035	0.914035	0.0479324	outcome	TRUE	reported	textfile	500348	33896	0.0127835	1.4713e-12	GUSB	exposure	TRUE	reported	vAGC3q	textfile	2	1	TRUE	0.00147547	50.0834	88.5916	NA	NA	0.00147555	33896	2.32905e-08	500348	TRUE	9.10274e-12
	rs12317433	G	C	G	C	-0.140049	0.0820493	0.0218762	0.0138193	FALSE	TRUE	FALSE	lgFixZ	101882810	0.36719	0.090989	outcome	TRUE	reported	textfile	500348	33896	0.024306	8.31515e-09	GUSB	exposure	TRUE	reported	vAGC3q	textfile	2	1	TRUE	0.0009785	33.1977	88.5916	NA	NA	0.00097855	33896	1.62518e-06	500348	TRUE	8.89208e-08
	rs12450534	G	A	G	A	0.0502734	-0.0085125	0.750402	0.729282	FALSE	FALSE	FALSE	lgFixZ	66335839	0.720105	0.0237567	outcome	TRUE	reported	textfile	500348	33896	0.00816359	7.35546e-10	GUSB	exposure	TRUE	reported	vAGC3q	textfile	2	1	TRUE	0.00111758	37.9218	88.5916	NA	NA	0.00111765	33896	2.56606e-07	500348	TRUE	4.40418e-09
	rs12537557	C	T	C	T	0.0688819	-0.0362629	0.340523	0.310335	FALSE	FALSE	FALSE	lgFixZ	67039959	0.112055	0.0228209	outcome	TRUE	reported	textfile	500348	33896	0.00732933	5.5552e-21	GUSB	exposure	TRUE	reported	vAGC3q	textfile	2	1	TRUE	0.00259898	88.3194	88.5916	NA	NA	0.00259913	33896	5.04646e-06	500348	TRUE	3.59897e-18
	rs12538611	G	A	G	A	0.270827	-0.0616799	0.0103504	0.025751	FALSE	FALSE	FALSE	lgFixZ	66402564	0.353501	0.0664784	outcome	TRUE	reported	textfile	500348	33896	0.034597	4.9545e-15	GUSB	exposure	TRUE	reported	vAGC3q	textfile	2	1	TRUE	0.00180457	61.2747	88.5916	NA	NA	0.00180468	33896	1.7205e-06	500348	TRUE	2.14266e-13
	rs139974673	C	T	C	T	0.275451	0.3758	0.0243213	0.00504693	FALSE	FALSE	FALSE	lgFixZ	43735687	0.0125762	0.150588	outcome	TRUE	reported	textfile	500348	33896	0.0224965	1.80509e-34	GUSB	exposure	TRUE	reported	vAGC3q	textfile	2	1	TRUE	0.00440346	149.911	88.5916	NA	NA	0.00440372	33896	1.24468e-05	500348	TRUE	3.56255e-29
	rs1405712	T	C	T	C	-0.0593828	0.0331933	0.390282	0.388647	FALSE	FALSE	FALSE	lgFixZ	101594747	0.123906	0.0215739	outcome	TRUE	reported	textfile	500348	33896	0.00727804	3.37287e-16	GUSB	exposure	TRUE	reported	vAGC3q	textfile	2	1	TRUE	0.00196016	66.5682	88.5916	NA	NA	0.00196028	33896	4.7312e-06	500348	TRUE	6.10145e-14
	rs142614295	T	C	T	C	0.12307	0.0201727	0.0472168	0.0995155	FALSE	FALSE	FALSE	lgFixZ	101687121	0.572331	0.0357278	outcome	TRUE	reported	textfile	500348	33896	0.0178891	6.00067e-12	GUSB	exposure	TRUE	reported	vAGC3q	textfile	2	1	TRUE	0.00139435	47.3262	88.5916	NA	NA	0.00139444	33896	6.37155e-07	500348	TRUE	7.32028e-11
	rs144746382	T	C	T	C	-0.18384	-0.131863	0.0210023	0.00408766	FALSE	FALSE	FALSE	lgFixZ	65970688	0.430528	0.167277	outcome	TRUE	reported	textfile	500348	33896	0.0245874	7.60501e-14	GUSB	exposure	TRUE	reported	vAGC3q	textfile	2	1	TRUE	0.00164661	55.9022	88.5916	NA	NA	0.00164671	33896	1.24195e-06	500348	TRUE	1.98845e-12
	rs149742777	A	T	A	T	-0.202871	-0.212283	0.0146631	0.00562988	FALSE	TRUE	FALSE	lgFixZ	7909587	0.141251	0.144297	outcome	TRUE	reported	textfile	500348	33896	0.0294729	5.84655e-12	GUSB	exposure	TRUE	reported	vAGC3q	textfile	2	1	TRUE	0.00139585	47.3771	88.5916	NA	NA	0.00139593	33896	4.32557e-06	500348	TRUE	3.19133e-10
	rs1584301	C	T	C	T	0.0636114	0.0336438	0.149987	0.110316	FALSE	FALSE	FALSE	lgFixZ	61358997	0.319831	0.0338194	outcome	TRUE	reported	textfile	500348	33896	0.00971029	5.71874e-11	GUSB	exposure	TRUE	reported	vAGC3q	textfile	2	1	TRUE	0.00126447	42.9121	88.5916	NA	NA	0.00126454	33896	1.97791e-06	500348	TRUE	1.14528e-09
	rs17441605	T	C	T	C	0.0503237	-0.0437462	0.272291	0.305887	FALSE	FALSE	FALSE	lgFixZ	89593623	0.0550022	0.022798	outcome	TRUE	reported	textfile	500348	33896	0.00780825	1.15646e-10	GUSB	exposure	TRUE	reported	vAGC3q	textfile	2	1	TRUE	0.00122393	41.5348	88.5916	NA	NA	0.001224	33896	7.35891e-06	500348	TRUE	8.79485e-09
	rs1801689	C	A	C	A	0.186242	-0.07205	0.0301953	0.00986555	FALSE	FALSE	FALSE	lgFixZ	66214462	0.499814	0.106775	outcome	TRUE	reported	textfile	500348	33896	0.0203063	4.65908e-20	GUSB	exposure	TRUE	reported	vAGC3q	textfile	2	1	TRUE	0.00247553	84.114	88.5916	NA	NA	0.00247568	33896	9.10035e-07	500348	TRUE	3.25577e-18
	rs1801690	G	C	G	C	-0.273981	0.0588031	0.0565553	0.0773167	FALSE	TRUE	FALSE	lgFixZ	66212167	0.134457	0.0392871	outcome	TRUE	reported	textfile	500348	33896	0.0150602	5.92925e-74	GUSB	exposure	TRUE	reported	vAGC3q	textfile	2	1	TRUE	0.00966966	330.943	88.5916	NA	NA	0.00967022	33896	4.47742e-06	500348	TRUE	2.65205e-66
	rs1852104	A	T	A	T	-0.0422027	0.0169673	0.593322	0.567053	FALSE	TRUE	TRUE	lgFixZ	64250079	0.424491	0.0212448	outcome	TRUE	reported	textfile	500348	33896	0.00710573	2.86319e-09	GUSB	exposure	TRUE	reported	vAGC3q	textfile	2	1	FALSE	0.00103959	35.2726	88.5916	NA	NA	0.00103965	33896	1.27482e-06	500348	TRUE	2.93082e-08
	rs187629615	C	A	C	A	-0.0883146	0.016762	0.0721477	0.0433747	FALSE	FALSE	FALSE	lgFixZ	65624230	0.747562	0.0520793	outcome	TRUE	reported	textfile	500348	33896	0.0142212	5.2959e-10	GUSB	exposure	TRUE	reported	vAGC3q	textfile	2	1	TRUE	0.00113645	38.5627	88.5916	NA	NA	0.00113652	33896	2.07038e-07	500348	TRUE	3.07479e-09
	rs188247550	T	C	T	C	0.198226	-0.0014787	0.01374	0.0514671	FALSE	FALSE	FALSE	lgFixZ	19285807	0.975366	0.0478857	outcome	TRUE	reported	textfile	500348	33896	0.0312521	2.25626e-10	GUSB	exposure	TRUE	reported	vAGC3q	textfile	2	1	TRUE	0.00118549	40.2288	88.5916	NA	NA	0.00118556	33896	1.9058e-09	500348	TRUE	8.83066e-10
	rs189575891	G	A	G	A	-0.186544	-0.123155	0.0155661	0.0223295	FALSE	FALSE	FALSE	lgFixZ	64154929	0.0881678	0.0722258	outcome	TRUE	reported	textfile	500348	33896	0.031026	1.82675e-09	GUSB	exposure	TRUE	reported	vAGC3q	textfile	2	1	TRUE	0.00106537	36.1481	88.5916	NA	NA	0.00106543	33896	5.81094e-06	500348	TRUE	7.1224e-08
	rs190067479	C	T	C	T	-0.104736	0.0377051	0.08328	0.107323	FALSE	FALSE	FALSE	lgFixZ	65793544	0.270878	0.0342449	outcome	TRUE	reported	textfile	500348	33896	0.0134411	6.58264e-15	GUSB	exposure	TRUE	reported	vAGC3q	textfile	2	1	TRUE	0.00178812	60.7151	88.5916	NA	NA	0.00178823	33896	2.42291e-06	500348	TRUE	3.8337e-13
	rs2244608	G	A	G	A	-0.0445728	-0.019801	0.316571	0.383024	FALSE	FALSE	FALSE	lgFixZ	120979185	0.360763	0.0216662	outcome	TRUE	reported	textfile	500348	33896	0.00759199	4.33082e-09	GUSB	exposure	TRUE	reported	vAGC3q	textfile	2	1	TRUE	0.00101587	34.467	88.5916	NA	NA	0.00101593	33896	1.66931e-06	500348	TRUE	5.02269e-08
	rs2256791	T	A	T	A	0.0923209	-0.0046866	0.120229	0.100888	FALSE	TRUE	FALSE	lgFixZ	101881245	0.894678	0.0354009	outcome	TRUE	reported	textfile	500348	33896	0.0112788	2.71581e-16	GUSB	exposure	TRUE	reported	vAGC3q	textfile	2	1	TRUE	0.00197273	66.996	88.5916	NA	NA	0.00197285	33896	3.50287e-08	500348	TRUE	3.13586e-15
	rs2902631	C	T	C	T	0.0532726	-0.0107194	0.568828	0.520509	FALSE	FALSE	FALSE	lgFixZ	64774600	0.61437	0.0212752	outcome	TRUE	reported	textfile	500348	33896	0.00705166	4.20049e-14	GUSB	exposure	TRUE	reported	vAGC3q	textfile	2	1	TRUE	0.00168092	57.0689	88.5916	NA	NA	0.00168101	33896	5.07368e-07	500348	TRUE	6.87048e-13
	rs2974755	T	C	T	C	0.0484436	-0.0075735	0.602104	0.685324	FALSE	FALSE	FALSE	lgFixZ	12951849	0.738928	0.0227245	outcome	TRUE	reported	textfile	500348	33896	0.00709804	8.7963e-12	GUSB	exposure	TRUE	reported	vAGC3q	textfile	2	1	TRUE	0.00137231	46.5769	88.5916	NA	NA	0.00137239	33896	2.21989e-07	500348	TRUE	7.06204e-11
	rs34356500	T	G	T	G	0.122784	-0.0434712	0.514937	0.595588	FALSE	FALSE	FALSE	lgFixZ	66771620	0.0427986	0.0214601	outcome	TRUE	reported	textfile	500348	33896	0.0069842	3.48899e-69	GUSB	exposure	TRUE	reported	vAGC3q	textfile	2	1	TRUE	0.00903566	309.047	88.5916	NA	NA	0.00903619	33896	8.20098e-06	500348	TRUE	5.34759e-61
	rs3747207	A	G	A	G	0.0536404	-0.0441717	0.215471	0.227006	FALSE	FALSE	FALSE	lgFixZ	43928975	0.0789987	0.0251472	outcome	TRUE	reported	textfile	500348	33896	0.00841491	1.8362e-10	GUSB	exposure	TRUE	reported	vAGC3q	textfile	2	1	TRUE	0.00119734	40.6312	88.5916	NA	NA	0.00119741	33896	6.16646e-06	500348	TRUE	1.03323e-08
	rs3760290	G	C	G	C	-0.0545359	0.0216964	0.372481	0.339139	FALSE	TRUE	FALSE	lgFixZ	66230568	0.328606	0.0222088	outcome	TRUE	reported	textfile	500348	33896	0.00723533	4.79292e-14	GUSB	exposure	TRUE	reported	vAGC3q	textfile	2	1	TRUE	0.0016733	56.8097	88.5916	NA	NA	0.00167339	33896	1.90745e-06	500348	TRUE	1.83838e-12
	rs4622329	A	G	A	G	-0.0715629	0.00229585	0.345854	0.423842	FALSE	FALSE	FALSE	lgFixZ	101928157	0.91446	0.0213738	outcome	TRUE	reported	textfile	500348	33896	0.00746094	8.66563e-22	GUSB	exposure	TRUE	reported	vAGC3q	textfile	2	1	TRUE	0.00270684	91.9948	88.5916	NA	NA	0.002707	33896	2.30597e-08	500348	TRUE	2.22307e-20
	rs4713505	T	G	T	G	0.0447558	0.00399733	0.262966	0.363282	FALSE	FALSE	FALSE	lgFixZ	32137224	0.854965	0.0218688	outcome	TRUE	reported	textfile	500348	33896	0.00789935	1.46376e-08	GUSB	exposure	TRUE	reported	vAGC3q	textfile	2	1	TRUE	0.00094614	32.0989	88.5916	NA	NA	0.0009462	33896	6.67759e-08	500348	TRUE	5.44581e-08
	rs4722551	C	T	C	T	-0.0551982	-0.0206456	0.156626	0.21413	FALSE	FALSE	FALSE	lgFixZ	25952206	0.421914	0.0257072	outcome	TRUE	reported	textfile	500348	33896	0.00961958	9.57392e-09	GUSB	exposure	TRUE	reported	vAGC3q	textfile	2	1	TRUE	0.00097044	32.924	88.5916	NA	NA	0.00097049	33896	1.28906e-06	500348	TRUE	8.80295e-08
	rs4764850	G	A	G	A	0.0913861	-0.0011168	0.593428	0.464215	FALSE	FALSE	FALSE	lgFixZ	101929125	0.958052	0.0212322	outcome	TRUE	reported	textfile	500348	33896	0.00726176	2.56744e-36	GUSB	exposure	TRUE	reported	vAGC3q	textfile	2	1	TRUE	0.00465054	158.362	88.5916	NA	NA	0.00465082	33896	5.52946e-09	500348	TRUE	5.33448e-34
	rs4847399	A	G	A	G	0.0471163	0.00347496	0.621646	0.631988	FALSE	FALSE	FALSE	lgFixZ	93119049	0.873214	0.0217761	outcome	TRUE	reported	textfile	500348	33896	0.0071657	4.85736e-11	GUSB	exposure	TRUE	reported	vAGC3q	textfile	2	1	TRUE	0.00127386	43.2314	88.5916	NA	NA	0.00127394	33896	5.08943e-08	500348	TRUE	2.58827e-10
	rs57951724	T	C	T	C	0.0620546	-0.0121114	0.321253	0.339731	FALSE	FALSE	FALSE	lgFixZ	74291333	0.585125	0.0221855	outcome	TRUE	reported	textfile	500348	33896	0.00748266	1.10332e-16	GUSB	exposure	TRUE	reported	vAGC3q	textfile	2	1	TRUE	0.00202492	68.7718	88.5916	NA	NA	0.00202504	33896	5.95634e-07	500348	TRUE	3.135e-15
	rs58542926	T	C	T	C	0.192704	-0.0324845	0.0754956	0.0638659	FALSE	FALSE	FALSE	lgFixZ	19268740	0.453091	0.043297	outcome	TRUE	reported	textfile	500348	33896	0.0131699	1.75106e-48	GUSB	exposure	TRUE	reported	vAGC3q	textfile	2	1	TRUE	0.00627673	214.087	88.5916	NA	NA	0.0062771	33896	1.12503e-06	500348	TRUE	2.87783e-44
	rs59819585	A	G	A	G	-0.0469719	-0.0326387	0.20675	0.151752	FALSE	FALSE	FALSE	lgFixZ	66344098	0.266114	0.0293498	outcome	TRUE	reported	textfile	500348	33896	0.00857424	4.29536e-08	GUSB	exposure	TRUE	reported	vAGC3q	textfile	2	1	TRUE	0.00088461	30.0095	88.5916	NA	NA	0.00088466	33896	2.47163e-06	500348	TRUE	5.14904e-07
	rs61935737	A	G	A	G	-0.168849	0.155533	0.0239018	0.00332065	FALSE	FALSE	FALSE	lgFixZ	101725868	0.403701	0.186261	outcome	TRUE	reported	textfile	500348	33896	0.0234206	5.61953e-13	GUSB	exposure	TRUE	reported	vAGC3q	textfile	2	1	TRUE	0.00153104	51.9727	88.5916	NA	NA	0.00153113	33896	1.39357e-06	500348	TRUE	1.33514e-11
	rs62020701	C	G	C	G	0.0641537	0.0609605	0.0969983	0.0287357	FALSE	TRUE	FALSE	lgFixZ	42966883	0.336499	0.0634275	outcome	TRUE	reported	textfile	500348	33896	0.0117387	4.62551e-08	GUSB	exposure	TRUE	reported	vAGC3q	textfile	2	1	TRUE	0.00088038	29.866	88.5916	NA	NA	0.00088044	33896	1.84617e-06	500348	TRUE	4.51128e-07
	rs6539009	T	C	T	C	-0.0753749	-0.0511682	0.0865446	0.071857	FALSE	FALSE	FALSE	lgFixZ	101695314	0.21229	0.0410233	outcome	TRUE	reported	textfile	500348	33896	0.0125959	2.17601e-09	GUSB	exposure	TRUE	reported	vAGC3q	textfile	2	1	TRUE	0.00105533	35.8071	88.5916	NA	NA	0.00105539	33896	3.10933e-06	500348	TRUE	4.35335e-08
	rs6571939	A	G	A	G	-0.0411637	0.0205168	0.416744	0.44388	FALSE	FALSE	FALSE	lgFixZ	39458401	0.332501	0.0211712	outcome	TRUE	reported	textfile	500348	33896	0.00705108	5.2853e-09	GUSB	exposure	TRUE	reported	vAGC3q	textfile	2	1	TRUE	0.00100446	34.0794	88.5916	NA	NA	0.00100452	33896	1.87697e-06	500348	TRUE	6.49569e-08
	rs6779146	C	T	C	T	-0.100229	0.00299263	0.230879	0.177283	FALSE	FALSE	FALSE	lgFixZ	136188371	0.913667	0.0276036	outcome	TRUE	reported	textfile	500348	33896	0.00831392	1.81259e-33	GUSB	exposure	TRUE	reported	vAGC3q	textfile	2	1	TRUE	0.00426942	145.328	88.5916	NA	NA	0.00426967	33896	2.34911e-08	500348	TRUE	2.86433e-31
	rs6909681	A	T	A	T	0.0439721	-0.0195642	0.462791	0.424961	FALSE	TRUE	TRUE	lgFixZ	160048067	0.359354	0.0213444	outcome	TRUE	reported	textfile	500348	33896	0.00699724	3.29534e-10	GUSB	exposure	TRUE	reported	vAGC3q	textfile	2	1	FALSE	0.00116372	39.4889	88.5916	NA	NA	0.00116378	33896	1.67913e-06	500348	TRUE	4.93169e-09
	rs6946150	A	G	A	G	-0.0568233	0.019272	0.838818	0.81324	FALSE	FALSE	FALSE	lgFixZ	64739330	0.476963	0.027098	outcome	TRUE	reported	textfile	500348	33896	0.00956956	2.88656e-09	GUSB	exposure	TRUE	reported	vAGC3q	textfile	2	1	TRUE	0.00103913	35.2568	88.5916	NA	NA	0.00103919	33896	1.0109e-06	500348	TRUE	2.60256e-08
	rs6962076	A	G	A	G	-0.043814	0.0143944	0.326422	0.358673	FALSE	FALSE	FALSE	lgFixZ	64559214	0.510891	0.0218941	outcome	TRUE	reported	textfile	500348	33896	0.00742694	3.64972e-09	GUSB	exposure	TRUE	reported	vAGC3q	textfile	2	1	TRUE	0.00102568	34.8001	88.5916	NA	NA	0.00102574	33896	8.63897e-07	500348	TRUE	2.98221e-08
	rs7134542	C	T	C	T	0.0642687	0.00017548	0.777225	0.754749	FALSE	FALSE	FALSE	lgFixZ	101945887	0.994339	0.0247333	outcome	TRUE	reported	textfile	500348	33896	0.00882004	3.17687e-13	GUSB	exposure	TRUE	reported	vAGC3q	textfile	2	1	TRUE	0.00156397	53.0924	88.5916	NA	NA	0.00156407	33896	1.006e-10	500348	TRUE	1.81494e-12
	rs71562939	G	C	G	C	0.0846177	-0.0634717	0.150243	0.129208	FALSE	TRUE	FALSE	lgFixZ	65018239	0.0451274	0.031681	outcome	TRUE	reported	textfile	500348	33896	0.00991818	1.44378e-17	GUSB	exposure	TRUE	reported	vAGC3q	textfile	2	1	TRUE	0.00214278	72.7835	88.5916	NA	NA	0.00214291	33896	8.02211e-06	500348	TRUE	9.27547e-15
	rs72814178	G	A	G	A	0.0735703	0.0165327	0.132315	0.107194	FALSE	FALSE	FALSE	lgFixZ	173059736	0.628041	0.0341242	outcome	TRUE	reported	textfile	500348	33896	0.0102656	7.68245e-13	GUSB	exposure	TRUE	reported	vAGC3q	textfile	2	1	TRUE	0.00151297	51.3583	88.5916	NA	NA	0.00151306	33896	4.69129e-07	500348	TRUE	9.64243e-12
	rs7308665	A	G	A	G	-0.092848	0.00487937	0.254221	0.298127	FALSE	FALSE	FALSE	lgFixZ	101612723	0.831951	0.0229941	outcome	TRUE	reported	textfile	500348	33896	0.00817058	6.34016e-30	GUSB	exposure	TRUE	reported	vAGC3q	textfile	2	1	TRUE	0.00379524	129.126	88.5916	NA	NA	0.00379547	33896	8.99962e-08	500348	TRUE	7.69133e-28
	rs75924010	A	G	A	G	-0.0921846	0.0197825	0.0642079	0.0404368	FALSE	FALSE	FALSE	lgFixZ	64642229	0.713416	0.0538632	outcome	TRUE	reported	textfile	500348	33896	0.0142419	9.62055e-11	GUSB	exposure	TRUE	reported	vAGC3q	textfile	2	1	TRUE	0.00123451	41.8943	88.5916	NA	NA	0.00123459	33896	2.69592e-07	500348	TRUE	6.82044e-10
	rs76125443	G	C	G	C	-0.114989	-0.0056721	0.0513335	0.0952424	FALSE	TRUE	FALSE	lgFixZ	101690823	0.874174	0.0358179	outcome	TRUE	reported	textfile	500348	33896	0.0160145	6.95505e-13	GUSB	exposure	TRUE	reported	vAGC3q	textfile	2	1	TRUE	0.00151872	51.5537	88.5916	NA	NA	0.00151881	33896	5.01203e-08	500348	TRUE	4.94807e-12
	rs76186472	A	G	A	G	0.14881	-0.0202867	0.0315081	0.0419984	FALSE	FALSE	FALSE	lgFixZ	101741186	0.70283	0.0531756	outcome	TRUE	reported	textfile	500348	33896	0.0201911	1.7053e-13	GUSB	exposure	TRUE	reported	vAGC3q	textfile	2	1	TRUE	0.00159993	54.3149	88.5916	NA	NA	0.00160002	33896	2.90889e-07	500348	TRUE	2.00174e-12
	rs76527351	G	A	G	A	0.0470654	-0.0452454	0.225094	0.0823655	FALSE	FALSE	FALSE	lgFixZ	46135161	0.244016	0.038837	outcome	TRUE	reported	textfile	500348	33896	0.00830992	1.48088e-08	GUSB	exposure	TRUE	reported	vAGC3q	textfile	2	1	TRUE	0.00094548	32.0763	88.5916	NA	NA	0.00094553	33896	2.7126e-06	500348	TRUE	2.13967e-07
	rs7750288	G	A	G	A	-0.0421718	0.0386751	0.285815	0.27772	FALSE	FALSE	FALSE	lgFixZ	159979115	0.101003	0.0235822	outcome	TRUE	reported	textfile	500348	33896	0.00768448	4.06705e-08	GUSB	exposure	TRUE	reported	vAGC3q	textfile	2	1	TRUE	0.00088773	30.1155	88.5916	NA	NA	0.00088778	33896	5.37553e-06	500348	TRUE	9.72909e-07
	rs78518747	G	A	G	A	0.0818941	-0.0132619	0.118201	0.151597	FALSE	FALSE	FALSE	lgFixZ	65932661	0.651828	0.029391	outcome	TRUE	reported	textfile	500348	33896	0.0108352	4.0879e-14	GUSB	exposure	TRUE	reported	vAGC3q	textfile	2	1	TRUE	0.00168249	57.1223	88.5916	NA	NA	0.00168259	33896	4.06923e-07	500348	TRUE	6.08071e-13
	rs79685578	T	C	T	C	0.135145	-0.0321727	0.0812631	0.0395411	FALSE	FALSE	FALSE	lgFixZ	101837254	0.557925	0.0549092	outcome	TRUE	reported	textfile	500348	33896	0.0132492	1.97788e-24	GUSB	exposure	TRUE	reported	vAGC3q	textfile	2	1	TRUE	0.00306014	104.039	88.5916	NA	NA	0.00306032	33896	6.86142e-07	500348	TRUE	2.51194e-22
	rs7974777	T	C	T	C	0.12889	0.0164669	0.186599	0.277971	FALSE	FALSE	FALSE	lgFixZ	101841478	0.484245	0.0235412	outcome	TRUE	reported	textfile	500348	33896	0.00910819	1.84077e-45	GUSB	exposure	TRUE	reported	vAGC3q	textfile	2	1	TRUE	0.0058731	200.239	88.5916	NA	NA	0.00587345	33896	9.77903e-07	500348	TRUE	1.46259e-41
	rs7979031	C	T	C	T	0.0418759	-0.00068	0.467895	0.441546	FALSE	FALSE	FALSE	lgFixZ	101467714	0.974843	0.0215628	outcome	TRUE	reported	textfile	500348	33896	0.00752337	2.60489e-08	GUSB	exposure	TRUE	reported	vAGC3q	textfile	2	1	TRUE	0.00091318	30.9797	88.5916	NA	NA	0.00091324	33896	1.98751e-09	500348	TRUE	7.53965e-08
	rs9402214	C	T	C	T	0.0495396	0.0180718	0.675943	0.676708	FALSE	FALSE	FALSE	lgFixZ	130066628	0.421122	0.0224641	outcome	TRUE	reported	textfile	500348	33896	0.00744345	2.82423e-11	GUSB	exposure	TRUE	reported	vAGC3q	textfile	2	1	TRUE	0.00130509	44.2926	88.5916	NA	NA	0.00130517	33896	1.29346e-06	500348	TRUE	4.46724e-10
	rs9907406	T	C	T	C	0.0412401	-0.0300183	0.451222	0.425367	FALSE	FALSE	FALSE	lgFixZ	66059418	0.157576	0.0212403	outcome	TRUE	reported	textfile	500348	33896	0.0070158	4.14801e-09	GUSB	exposure	TRUE	reported	vAGC3q	textfile	2	1	TRUE	0.00101834	34.5509	88.5916	NA	NA	0.0010184	33896	3.99189e-06	500348	TRUE	9.73298e-08
	rs99780	T	C	T	C	0.0825121	-0.0023275	0.350135	0.413989	FALSE	FALSE	FALSE	lgFixZ	61829161	0.91306	0.0213182	outcome	TRUE	reported	textfile	500348	33896	0.0072444	4.70219e-30	GUSB	exposure	TRUE	reported	vAGC3q	textfile	2	1	TRUE	0.00381262	129.719	88.5916	NA	NA	0.00381284	33896	2.38236e-08	500348	TRUE	4.37061e-28
	rs9997797	T	C	T	C	-0.0555821	-0.0342232	0.849372	0.82678	FALSE	FALSE	FALSE	lgFixZ	118021079	0.218172	0.027792	outcome	TRUE	reported	textfile	500348	33896	0.00969344	9.80934e-09	GUSB	exposure	TRUE	reported	vAGC3q	textfile	2	1	TRUE	0.00096905	32.8767	88.5916	NA	NA	0.0009691	33896	3.03061e-06	500348	TRUE	1.6234e-07
HCG22_E2RYF7_OID30088_v1_Cardiometabolic_II	rs112939500	C	T	C	T	0.307509	0.0527847	0.006693	0.00643166	FALSE	FALSE	FALSE	WxB5JU	31047500	0.68448	0.129897	outcome	TRUE	reported	textfile	500348	32862	0.0534482	8.74601e-09	HCG22	exposure	TRUE	reported	USAXZm	textfile	2	1	TRUE	0.00100628	33.0996	138.125	NA	NA	0.00100634	32862	3.30025e-07	500348	TRUE	4.46472e-08
	rs113617295	A	C	A	C	0.157546	-0.0343308	0.018882	0.00869404	FALSE	FALSE	FALSE	WxB5JU	30751704	0.760575	0.112661	outcome	TRUE	reported	textfile	500348	32862	0.0283804	2.83655e-08	HCG22	exposure	TRUE	reported	USAXZm	textfile	2	1	TRUE	0.00093686	30.8142	138.125	NA	NA	0.00093692	32862	1.85588e-07	500348	TRUE	1.15241e-07
	rs114011376	A	G	A	G	0.288694	0.00965201	0.0108556	0.0108912	FALSE	FALSE	FALSE	WxB5JU	32227947	0.924072	0.101274	outcome	TRUE	reported	textfile	500348	32862	0.0393108	2.07491e-13	HCG22	exposure	TRUE	reported	USAXZm	textfile	2	1	TRUE	0.0016385	53.9294	138.125	NA	NA	0.0016386	32862	1.81539e-08	500348	TRUE	1.3578e-12
	rs1144709	T	C	T	C	0.0632535	-0.0054417	0.196534	0.249574	FALSE	FALSE	FALSE	WxB5JU	31741572	0.822618	0.0242738	outcome	TRUE	reported	textfile	500348	32862	0.00977647	9.80167e-11	HCG22	exposure	TRUE	reported	USAXZm	textfile	2	1	TRUE	0.00127221	41.858	138.125	NA	NA	0.00127229	32862	1.00443e-07	500348	TRUE	5.28603e-10
	rs114503016	A	C	A	C	0.18445	0.0290347	0.0138762	0.0243982	FALSE	FALSE	FALSE	WxB5JU	29180628	0.686199	0.0718649	outcome	TRUE	reported	textfile	500348	32862	0.0330952	2.49937e-08	HCG22	exposure	TRUE	reported	USAXZm	textfile	2	1	TRUE	0.00094433	31.06	138.125	NA	NA	0.00094439	32862	3.26235e-07	500348	TRUE	1.17317e-07
	rs115510688	C	T	C	T	-0.147313	0.311104	0.0279105	0.00723277	FALSE	FALSE	FALSE	WxB5JU	31117728	0.00534687	0.111693	outcome	TRUE	reported	textfile	500348	32862	0.0237159	5.24542e-10	HCG22	exposure	TRUE	reported	USAXZm	textfile	2	1	TRUE	0.00117273	38.5813	138.125	NA	NA	0.0011728	32862	1.55054e-05	500348	TRUE	1.01277e-07
	rs115521166	A	G	A	G	0.124936	-0.0187497	0.0335342	0.0712113	FALSE	FALSE	FALSE	WxB5JU	31962286	0.645495	0.0407577	outcome	TRUE	reported	textfile	500348	32862	0.0215449	6.67667e-09	HCG22	exposure	TRUE	reported	USAXZm	textfile	2	1	TRUE	0.00102223	33.6248	138.125	NA	NA	0.00102229	32862	4.22959e-07	500348	TRUE	3.75286e-08
	rs115731696	G	A	G	A	-0.148733	-0.0496324	0.0346601	0.0559385	FALSE	FALSE	FALSE	WxB5JU	31056985	0.276238	0.0455841	outcome	TRUE	reported	textfile	500348	32862	0.0211113	1.85225e-12	HCG22	exposure	TRUE	reported	USAXZm	textfile	2	1	TRUE	0.00150812	49.6316	138.125	NA	NA	0.00150821	32862	2.36937e-06	500348	TRUE	5.65669e-11
	rs115866253	G	A	G	A	0.484586	0.0242563	0.0160368	0.0153905	FALSE	FALSE	FALSE	WxB5JU	31069989	0.777908	0.086001	outcome	TRUE	reported	textfile	500348	32862	0.0307128	4.41164e-56	HCG22	exposure	TRUE	reported	USAXZm	textfile	2	1	TRUE	0.0075185	248.93	138.125	NA	NA	0.00751896	32862	1.58991e-07	500348	TRUE	3.83964e-52
	rs116689914	A	G	A	G	0.0854215	0.00816581	0.0830946	0.0855162	FALSE	FALSE	FALSE	WxB5JU	30106964	0.82834	0.0376599	outcome	TRUE	reported	textfile	500348	32862	0.0140931	1.35077e-09	HCG22	exposure	TRUE	reported	USAXZm	textfile	2	1	TRUE	0.00111671	36.7363	138.125	NA	NA	0.00111678	32862	9.39658e-08	500348	TRUE	6.00977e-09
	rs12525170	A	G	A	G	0.342115	-0.0379691	0.0674537	0.0893544	FALSE	FALSE	FALSE	WxB5JU	31131984	0.303219	0.0368791	outcome	TRUE	reported	textfile	500348	32862	0.0154597	1.64816e-108	HCG22	exposure	TRUE	reported	USAXZm	textfile	2	1	TRUE	0.0146833	489.684	138.125	NA	NA	0.0146842	32862	2.1185e-06	500348	TRUE	4.40148e-99
	rs1264518	T	C	T	C	0.132354	-0.0419904	0.15985	0.158283	FALSE	FALSE	FALSE	WxB5JU	30442429	0.144742	0.028793	outcome	TRUE	reported	textfile	500348	32862	0.010558	4.75116e-36	HCG22	exposure	TRUE	reported	USAXZm	textfile	2	1	TRUE	0.00475932	157.139	138.125	NA	NA	0.00475961	32862	4.25064e-06	500348	TRUE	5.4666e-32
	rs1383264	T	A	T	A	0.0822266	0.0129705	0.535406	0.650489	FALSE	TRUE	TRUE	WxB5JU	32772190	0.558054	0.0221441	outcome	TRUE	reported	textfile	500348	32862	0.00773866	2.26986e-26	HCG22	exposure	TRUE	reported	USAXZm	textfile	2	1	FALSE	0.00342381	112.893	138.125	NA	NA	0.00342402	32862	6.85688e-07	500348	TRUE	3.61949e-24
	rs139507938	A	G	A	G	0.294706	-0.207522	0.00816892	0.00395273	FALSE	FALSE	FALSE	WxB5JU	30850571	0.211674	0.166154	outcome	TRUE	reported	textfile	500348	32862	0.0449743	5.64807e-11	HCG22	exposure	TRUE	reported	USAXZm	textfile	2	1	TRUE	0.00130493	42.9361	138.125	NA	NA	0.00130501	32862	3.1177e-06	500348	TRUE	1.57868e-09
	rs139820499	C	G	C	G	0.348221	-0.0261881	0.127822	0.140097	FALSE	TRUE	FALSE	WxB5JU	31067097	0.389431	0.0304282	outcome	TRUE	reported	textfile	500348	32862	0.0115753	8.07235e-199	HCG22	exposure	TRUE	reported	USAXZm	textfile	2	1	TRUE	0.0268011	904.938	138.125	NA	NA	0.0268027	32862	1.48042e-06	500348	TRUE	2.4634e-182
	rs145162876	T	A	T	A	-0.192121	0.132343	0.016207	0.011223	FALSE	TRUE	FALSE	WxB5JU	31136276	0.20299	0.103955	outcome	TRUE	reported	textfile	500348	32862	0.0324596	3.24355e-09	HCG22	exposure	TRUE	reported	USAXZm	textfile	2	1	TRUE	0.00106489	35.0297	138.125	NA	NA	0.00106496	32862	3.23921e-06	500348	TRUE	6.08251e-08
	rs145568234	G	T	G	T	0.185285	0.384094	0.026056	0.00065927	FALSE	FALSE	FALSE	WxB5JU	32279268	0.395314	0.451864	outcome	TRUE	reported	textfile	500348	32862	0.026762	4.40859e-12	HCG22	exposure	TRUE	reported	USAXZm	textfile	2	1	TRUE	0.00145652	47.9311	138.125	NA	NA	0.00145661	32862	1.44407e-06	500348	TRUE	8.36039e-11
	rs154977	G	C	G	C	0.0554117	-0.0093472	0.656168	0.727063	FALSE	TRUE	FALSE	WxB5JU	32932241	0.692134	0.0236063	outcome	TRUE	reported	textfile	500348	32862	0.00815108	1.06023e-11	HCG22	exposure	TRUE	reported	USAXZm	textfile	2	1	TRUE	0.00140433	46.2111	138.125	NA	NA	0.00140441	32862	3.13352e-07	500348	TRUE	8.85292e-11
	rs1632867	A	G	A	G	0.0717644	-0.0435635	0.336765	0.313695	FALSE	FALSE	FALSE	WxB5JU	31022529	0.0543125	0.0226382	outcome	TRUE	reported	textfile	500348	32862	0.00817555	1.66533e-18	HCG22	exposure	TRUE	reported	USAXZm	textfile	2	1	TRUE	0.00233923	77.0474	138.125	NA	NA	0.00233937	32862	7.40096e-06	500348	TRUE	1.04036e-15
	rs16898823	T	A	T	A	-0.133692	-0.0018989	0.112057	0.114867	FALSE	TRUE	FALSE	WxB5JU	31138829	0.95402	0.0329325	outcome	TRUE	reported	textfile	500348	32862	0.012313	1.82978e-27	HCG22	exposure	TRUE	reported	USAXZm	textfile	2	1	TRUE	0.00357465	117.884	138.125	NA	NA	0.00357487	32862	6.64463e-09	500348	TRUE	8.90166e-26
	rs17190351	A	G	A	G	0.29865	-0.0118978	0.0261075	0.01046	FALSE	FALSE	FALSE	WxB5JU	31079671	0.908269	0.103259	outcome	TRUE	reported	textfile	500348	32862	0.0255189	1.22885e-31	HCG22	exposure	TRUE	reported	USAXZm	textfile	2	1	TRUE	0.0041505	136.954	138.125	NA	NA	0.00415076	32862	2.65343e-08	500348	TRUE	1.31045e-29
	rs1736919	G	A	G	A	-0.0620496	-0.007403	0.700695	0.607897	FALSE	FALSE	FALSE	WxB5JU	29729740	0.731257	0.0215546	outcome	TRUE	reported	textfile	500348	32862	0.00843386	1.87802e-13	HCG22	exposure	TRUE	reported	USAXZm	textfile	2	1	TRUE	0.00164443	54.1251	138.125	NA	NA	0.00164453	32862	2.35758e-07	500348	TRUE	1.92826e-12
	rs1738434	T	G	T	G	0.115408	-0.0120796	0.401905	0.510667	FALSE	FALSE	FALSE	WxB5JU	31976259	0.5673	0.021117	outcome	TRUE	reported	textfile	500348	32862	0.00792256	4.55407e-48	HCG22	exposure	TRUE	reported	USAXZm	textfile	2	1	TRUE	0.00641581	212.185	138.125	NA	NA	0.0064162	32862	6.53988e-07	500348	TRUE	2.98866e-44
	rs17500468	G	A	G	A	0.0823436	-0.0305651	0.118785	0.218612	FALSE	FALSE	FALSE	WxB5JU	32743401	0.229231	0.0254213	outcome	TRUE	reported	textfile	500348	32862	0.0120095	7.05505e-12	HCG22	exposure	TRUE	reported	USAXZm	textfile	2	1	TRUE	0.00142855	47.0093	138.125	NA	NA	0.00142864	32862	2.88925e-06	500348	TRUE	2.27167e-10
	rs17875358	A	C	A	C	0.175484	0.0327661	0.0565684	0.148039	FALSE	FALSE	FALSE	WxB5JU	30486948	0.266872	0.0295111	outcome	TRUE	reported	textfile	500348	32862	0.0167749	1.30257e-25	HCG22	exposure	TRUE	reported	USAXZm	textfile	2	1	TRUE	0.00331908	109.428	138.125	NA	NA	0.00331928	32862	2.46381e-06	500348	TRUE	6.70272e-23
	rs17875371	T	C	T	C	0.151596	0.0207531	0.0205709	0.0909811	FALSE	FALSE	FALSE	WxB5JU	30492455	0.570734	0.0366035	outcome	TRUE	reported	textfile	500348	32862	0.0272626	2.68862e-08	HCG22	exposure	TRUE	reported	USAXZm	textfile	2	1	TRUE	0.00094002	30.9182	138.125	NA	NA	0.00094008	32862	6.42466e-07	500348	TRUE	1.5641e-07
	rs184780941	T	C	T	C	0.361847	-0.0387323	0.0201332	0.060562	FALSE	FALSE	FALSE	WxB5JU	31149068	0.380059	0.0441249	outcome	TRUE	reported	textfile	500348	32862	0.0275836	2.5906e-39	HCG22	exposure	TRUE	reported	USAXZm	textfile	2	1	TRUE	0.00520938	172.077	138.125	NA	NA	0.00520969	32862	1.53995e-06	500348	TRUE	9.79428e-36
	rs187764	T	C	T	C	-0.0884424	0.0173169	0.069775	0.0153506	FALSE	FALSE	FALSE	WxB5JU	32934337	0.83983	0.0856802	outcome	TRUE	reported	textfile	500348	32862	0.0154041	9.38426e-09	HCG22	exposure	TRUE	reported	USAXZm	textfile	2	1	TRUE	0.00100212	32.9626	138.125	NA	NA	0.00100218	32862	8.16411e-08	500348	TRUE	3.57667e-08
	rs1967688	T	C	T	C	-0.0660511	0.0165271	0.522648	0.464577	FALSE	FALSE	FALSE	WxB5JU	32372291	0.433881	0.0211191	outcome	TRUE	reported	textfile	500348	32862	0.00781503	2.86814e-17	HCG22	exposure	TRUE	reported	USAXZm	textfile	2	1	TRUE	0.00216901	71.4286	138.125	NA	NA	0.00216914	32862	1.22397e-06	500348	TRUE	1.35066e-15
	rs2021078	A	G	A	G	-0.0712495	0.0107648	0.284519	0.188455	FALSE	FALSE	FALSE	WxB5JU	29445191	0.688908	0.0268892	outcome	TRUE	reported	textfile	500348	32862	0.00857863	9.9426e-17	HCG22	exposure	TRUE	reported	USAXZm	textfile	2	1	TRUE	0.00209471	68.9765	138.125	NA	NA	0.00209483	32862	3.20321e-07	500348	TRUE	1.97089e-15
	rs204886	C	T	C	T	0.077357	0.00407189	0.505823	0.554086	FALSE	FALSE	FALSE	WxB5JU	32061638	0.84722	0.0211344	outcome	TRUE	reported	textfile	500348	32862	0.00770207	9.79716e-24	HCG22	exposure	TRUE	reported	USAXZm	textfile	2	1	TRUE	0.00306027	100.869	138.125	NA	NA	0.00306045	32862	7.41894e-08	500348	TRUE	3.80146e-22
	rs206018	G	C	G	C	0.0716412	-0.0240083	0.180315	0.246864	FALSE	TRUE	FALSE	WxB5JU	32210103	0.324189	0.024352	outcome	TRUE	reported	textfile	500348	32862	0.010076	1.15958e-12	HCG22	exposure	TRUE	reported	USAXZm	textfile	2	1	TRUE	0.00153599	50.5502	138.125	NA	NA	0.00153608	32862	1.9426e-06	500348	TRUE	3.11757e-11
	rs2253718	G	T	G	T	0.137992	-0.0178563	0.593235	0.699355	FALSE	FALSE	FALSE	WxB5JU	30932650	0.436676	0.0229569	outcome	TRUE	reported	textfile	500348	32862	0.0078967	2.23666e-68	HCG22	exposure	TRUE	reported	USAXZm	textfile	2	1	TRUE	0.00920673	305.345	138.125	NA	NA	0.00920729	32862	1.20916e-06	500348	TRUE	1.14265e-62
	rs2254847	T	A	T	A	0.240867	-0.0186514	0.0311302	0.0448334	FALSE	TRUE	FALSE	WxB5JU	30966071	0.714551	0.0509948	outcome	TRUE	reported	textfile	500348	32862	0.0224673	8.13392e-27	HCG22	exposure	TRUE	reported	USAXZm	textfile	2	1	TRUE	0.00348532	114.928	138.125	NA	NA	0.00348553	32862	2.67363e-07	500348	TRUE	7.96571e-25
	rs2516429	T	C	T	C	0.0614084	-0.0430331	0.246516	0.323177	FALSE	FALSE	FALSE	WxB5JU	31459104	0.0559513	0.0225137	outcome	TRUE	reported	textfile	500348	32862	0.00903062	1.04592e-11	HCG22	exposure	TRUE	reported	USAXZm	textfile	2	1	TRUE	0.00140513	46.2375	138.125	NA	NA	0.00140521	32862	7.30193e-06	500348	TRUE	9.89975e-10
	rs2523700	C	G	C	G	-0.0548687	-0.0101723	0.308654	0.28864	FALSE	TRUE	FALSE	WxB5JU	31485252	0.661532	0.023235	outcome	TRUE	reported	textfile	500348	32862	0.00837701	5.75705e-11	HCG22	exposure	TRUE	reported	USAXZm	textfile	2	1	TRUE	0.0013038	42.8988	138.125	NA	NA	0.00130388	32862	3.83074e-07	500348	TRUE	4.52568e-10
	rs2523855	C	G	C	G	0.371538	-0.03223	0.331678	0.383131	FALSE	TRUE	FALSE	WxB5JU	31054381	0.135385	0.0215845	outcome	TRUE	reported	textfile	500348	32862	0.00817731	1e-200	HCG22	exposure	TRUE	reported	USAXZm	textfile	2	1	TRUE	0.0591061	2064.23	138.125	NA	NA	0.0591095	32862	4.4562e-06	500348	TRUE	0
	rs2524099	A	G	A	G	0.151555	0.0001024	0.473928	0.451051	FALSE	FALSE	FALSE	WxB5JU	31268274	0.996152	0.0212344	outcome	TRUE	reported	textfile	500348	32862	0.00795905	7.67892e-81	HCG22	exposure	TRUE	reported	USAXZm	textfile	2	1	TRUE	0.0109134	362.57	138.125	NA	NA	0.010914	32862	4.64819e-11	500348	TRUE	1.08117e-75
	rs2596474	G	A	G	A	0.127127	-0.0171481	0.378658	0.296679	FALSE	FALSE	FALSE	WxB5JU	31358446	0.457076	0.0230587	outcome	TRUE	reported	textfile	500348	32862	0.00801953	1.35831e-56	HCG22	exposure	TRUE	reported	USAXZm	textfile	2	1	TRUE	0.00758884	251.276	138.125	NA	NA	0.0075893	32862	1.10533e-06	500348	TRUE	7.39343e-52
	rs28360975	T	G	T	G	0.101234	-0.0096143	0.134776	0.206438	FALSE	FALSE	FALSE	WxB5JU	31011057	0.710945	0.0259433	outcome	TRUE	reported	textfile	500348	32862	0.0113339	4.18601e-19	HCG22	exposure	TRUE	reported	USAXZm	textfile	2	1	TRUE	0.00242185	79.7751	138.125	NA	NA	0.002422	32862	2.74481e-07	500348	TRUE	1.16099e-17
	rs28360985	T	C	T	C	0.236313	-0.0827089	0.0544012	0.0366272	FALSE	FALSE	FALSE	WxB5JU	31025467	0.144997	0.0567497	outcome	TRUE	reported	textfile	500348	32862	0.0172517	1.04424e-42	HCG22	exposure	TRUE	reported	USAXZm	textfile	2	1	TRUE	0.00567734	187.623	138.125	NA	NA	0.00567768	32862	4.24527e-06	500348	TRUE	4.82925e-38
	rs28360997	A	G	A	G	0.146916	-0.0529999	0.149345	0.120327	FALSE	FALSE	FALSE	WxB5JU	31220877	0.101484	0.0323623	outcome	TRUE	reported	textfile	500348	32862	0.0108366	7.16638e-42	HCG22	exposure	TRUE	reported	USAXZm	textfile	2	1	TRUE	0.00556206	183.792	138.125	NA	NA	0.0055624	32862	5.36042e-06	500348	TRUE	4.94126e-37
	rs28752534	C	T	C	T	0.0485211	-0.0307269	0.29986	0.378335	FALSE	FALSE	FALSE	WxB5JU	32617291	0.156808	0.0217014	outcome	TRUE	reported	textfile	500348	32862	0.00871078	2.5439e-08	HCG22	exposure	TRUE	reported	USAXZm	textfile	2	1	TRUE	0.00094329	31.0256	138.125	NA	NA	0.00094334	32862	4.00673e-06	500348	TRUE	4.57204e-07
	rs3025645	A	T	A	T	-0.0943005	0.0161324	0.065912	0.0261956	FALSE	TRUE	FALSE	WxB5JU	29599844	0.807475	0.066202	outcome	TRUE	reported	textfile	500348	32862	0.0155768	1.41374e-09	HCG22	exposure	TRUE	reported	USAXZm	textfile	2	1	TRUE	0.00111402	36.6476	138.125	NA	NA	0.00111409	32862	1.18682e-07	500348	TRUE	6.52433e-09
	rs3094122	G	T	G	T	-0.0927529	-0.0058594	0.245725	0.175089	FALSE	FALSE	FALSE	WxB5JU	30760583	0.832529	0.0277093	outcome	TRUE	reported	textfile	500348	32862	0.00896106	4.15623e-25	HCG22	exposure	TRUE	reported	USAXZm	textfile	2	1	TRUE	0.00324959	107.13	138.125	NA	NA	0.00324979	32862	8.93676e-08	500348	TRUE	2.09216e-23
	rs3094225	A	G	A	G	0.105233	-0.0002073	0.726392	0.691041	FALSE	FALSE	FALSE	WxB5JU	31145275	0.992719	0.022713	outcome	TRUE	reported	textfile	500348	32862	0.00867782	7.63308e-34	HCG22	exposure	TRUE	reported	USAXZm	textfile	2	1	TRUE	0.00445502	147.047	138.125	NA	NA	0.00445529	32862	1.66421e-10	500348	TRUE	8.34562e-32
	rs3104408	A	G	A	G	0.0511227	0.0281656	0.559485	0.529392	FALSE	FALSE	FALSE	WxB5JU	32715335	0.183236	0.0211635	outcome	TRUE	reported	textfile	500348	32862	0.00807051	2.381e-10	HCG22	exposure	TRUE	reported	USAXZm	textfile	2	1	TRUE	0.00121956	40.1235	138.125	NA	NA	0.00121963	32862	3.5399e-06	500348	TRUE	6.45584e-09
	rs3128852	C	T	C	T	-0.0737772	0.00867627	0.883877	0.942597	FALSE	FALSE	FALSE	WxB5JU	29396358	0.848337	0.0453684	outcome	TRUE	reported	textfile	500348	32862	0.0121071	1.10324e-09	HCG22	exposure	TRUE	reported	USAXZm	textfile	2	1	TRUE	0.0011287	37.1311	138.125	NA	NA	0.00112877	32862	7.30952e-08	500348	TRUE	4.79057e-09
	rs3129733	G	A	G	A	0.0877773	0.018215	0.167424	0.0537498	FALSE	FALSE	FALSE	WxB5JU	32717679	0.698176	0.046972	outcome	TRUE	reported	textfile	500348	32862	0.0104093	3.38065e-17	HCG22	exposure	TRUE	reported	USAXZm	textfile	2	1	TRUE	0.00215918	71.1042	138.125	NA	NA	0.00215931	32862	3.00545e-07	500348	TRUE	7.07089e-16
	rs3129756	G	A	G	A	0.0560195	-0.041846	0.378209	0.556883	FALSE	FALSE	FALSE	WxB5JU	32615286	0.0483704	0.0211975	outcome	TRUE	reported	textfile	500348	32862	0.00832641	1.72108e-11	HCG22	exposure	TRUE	reported	USAXZm	textfile	2	1	TRUE	0.00137553	45.2623	138.125	NA	NA	0.00137562	32862	7.7887e-06	500348	TRUE	1.68407e-09
	rs3130442	A	G	A	G	-0.0922423	-0.0173596	0.636543	0.730011	FALSE	FALSE	FALSE	WxB5JU	31260816	0.466482	0.0238386	outcome	TRUE	reported	textfile	500348	32862	0.00804605	1.99343e-30	HCG22	exposure	TRUE	reported	USAXZm	textfile	2	1	TRUE	0.00398352	131.422	138.125	NA	NA	0.00398376	32862	1.05986e-06	500348	TRUE	9.54978e-28
	rs3130699	C	T	C	T	-0.13278	-0.0051656	0.318791	0.257473	FALSE	FALSE	FALSE	WxB5JU	31233039	0.830535	0.0241366	outcome	TRUE	reported	textfile	500348	32862	0.00836895	1.09295e-56	HCG22	exposure	TRUE	reported	USAXZm	textfile	2	1	TRUE	0.00760178	251.708	138.125	NA	NA	0.00760224	32862	9.15427e-08	500348	TRUE	8.10154e-53
	rs3131785	G	C	G	C	-0.0553069	-0.0347678	0.526916	0.508478	FALSE	TRUE	TRUE	WxB5JU	30934118	0.0977035	0.0209938	outcome	TRUE	reported	textfile	500348	32862	0.00779554	1.29658e-12	HCG22	exposure	TRUE	reported	USAXZm	textfile	2	1	FALSE	0.00152935	50.3315	138.125	NA	NA	0.00152945	32862	5.4815e-06	500348	TRUE	1.04962e-10
	rs3132459	T	C	T	C	0.150719	-0.0656614	0.753897	0.812853	FALSE	FALSE	FALSE	WxB5JU	31513315	0.0150155	0.0269989	outcome	TRUE	reported	textfile	500348	32862	0.00898706	3.99853e-63	HCG22	exposure	TRUE	reported	USAXZm	textfile	2	1	TRUE	0.00848605	281.238	138.125	NA	NA	0.00848656	32862	1.1821e-05	500348	TRUE	5.43553e-55
	rs3134928	T	C	T	C	0.116417	-0.0306643	0.229979	0.263998	FALSE	FALSE	FALSE	WxB5JU	32225787	0.198004	0.0238214	outcome	TRUE	reported	textfile	500348	32862	0.00919699	1.00879e-36	HCG22	exposure	TRUE	reported	USAXZm	textfile	2	1	TRUE	0.00485216	160.219	138.125	NA	NA	0.00485245	32862	3.31177e-06	500348	TRUE	8.03775e-33
	rs3134931	C	T	C	T	0.0698005	-0.0365669	0.303177	0.226637	FALSE	FALSE	FALSE	WxB5JU	32222843	0.14522	0.0251039	outcome	TRUE	reported	textfile	500348	32862	0.00845242	1.48081e-16	HCG22	exposure	TRUE	reported	USAXZm	textfile	2	1	TRUE	0.00207091	68.1912	138.125	NA	NA	0.00207103	32862	4.24054e-06	500348	TRUE	2.25706e-14
	rs3218808	T	C	T	C	-0.145215	0.0142521	0.0356743	0.049734	FALSE	FALSE	FALSE	WxB5JU	30908240	0.768883	0.0485035	outcome	TRUE	reported	textfile	500348	32862	0.0209118	3.80715e-12	HCG22	exposure	TRUE	reported	USAXZm	textfile	2	1	TRUE	0.00146524	48.2185	138.125	NA	NA	0.00146533	32862	1.7256e-07	500348	TRUE	2.88932e-11
	rs34129552	G	C	G	C	-0.139349	-0.0206003	0.0235835	0.0317718	FALSE	TRUE	FALSE	WxB5JU	32162552	0.733223	0.0604395	outcome	TRUE	reported	textfile	500348	32862	0.0254996	4.63554e-08	HCG22	exposure	TRUE	reported	USAXZm	textfile	2	1	TRUE	0.00090793	29.8617	138.125	NA	NA	0.00090799	32862	2.32185e-07	500348	TRUE	1.90685e-07
	rs34555420	T	G	G	C	-0.0735319	-0.109932	0.0996382	0.0161601	TRUE	FALSE	FALSE	WxB5JU	26090042	0.187574	0.0834217	outcome	TRUE	reported	textfile	500348	32862	0.0128792	1.13404e-08	HCG22	exposure	TRUE	reported	USAXZm	textfile	2	1	FALSE	0.00099094	32.5947	138.125	NA	NA	0.000991	32862	3.47071e-06	500348	TRUE	1.96622e-07
	rs35520555	G	A	G	A	-0.108556	0.0554078	0.113037	0.0981277	FALSE	FALSE	FALSE	WxB5JU	32998925	0.117249	0.0353721	outcome	TRUE	reported	textfile	500348	32862	0.0122692	8.92278e-19	HCG22	exposure	TRUE	reported	USAXZm	textfile	2	1	TRUE	0.00237655	78.2796	138.125	NA	NA	0.0023767	32862	4.90397e-06	500348	TRUE	2.87403e-16
	rs36057735	G	C	G	C	-0.146361	-0.0165593	0.20211	0.169947	FALSE	TRUE	FALSE	WxB5JU	31352146	0.554734	0.0280343	outcome	TRUE	reported	textfile	500348	32862	0.00966146	7.70194e-52	HCG22	exposure	TRUE	reported	USAXZm	textfile	2	1	TRUE	0.00693504	229.477	138.125	NA	NA	0.00693546	32862	6.97323e-07	500348	TRUE	1.03408e-47
	rs3734537	A	C	A	C	-0.0849521	-0.0217778	0.13302	0.0927242	FALSE	FALSE	FALSE	WxB5JU	26422399	0.551339	0.0365551	outcome	TRUE	reported	textfile	500348	32862	0.0113511	7.20775e-14	HCG22	exposure	TRUE	reported	USAXZm	textfile	2	1	TRUE	0.00170153	56.0075	138.125	NA	NA	0.00170163	32862	7.09351e-07	500348	TRUE	1.25019e-12
	rs3819720	A	G	A	G	-0.057229	0.0149181	0.362014	0.34468	FALSE	FALSE	FALSE	WxB5JU	32836793	0.501176	0.0221785	outcome	TRUE	reported	textfile	500348	32862	0.00804247	1.11224e-12	HCG22	exposure	TRUE	reported	USAXZm	textfile	2	1	TRUE	0.00153848	50.6322	138.125	NA	NA	0.00153857	32862	9.04257e-07	500348	TRUE	1.76498e-11
	rs3823417	A	G	A	G	0.118124	-0.0219765	0.196549	0.201942	FALSE	FALSE	FALSE	WxB5JU	31133092	0.402537	0.0262532	outcome	TRUE	reported	textfile	500348	32862	0.00970223	4.22863e-34	HCG22	exposure	TRUE	reported	USAXZm	textfile	2	1	TRUE	0.0044904	148.22	138.125	NA	NA	0.00449067	32862	1.40049e-06	500348	TRUE	5.3905e-31
	rs3869115	G	C	G	C	0.358594	-0.0791446	0.027509	0.0110915	FALSE	TRUE	FALSE	WxB5JU	31236917	0.440516	0.102609	outcome	TRUE	reported	textfile	500348	32862	0.0237354	1.43417e-51	HCG22	exposure	TRUE	reported	USAXZm	textfile	2	1	TRUE	0.00689784	228.237	138.125	NA	NA	0.00689825	32862	1.18905e-06	500348	TRUE	3.52664e-47
	rs3873444	T	C	T	C	0.0767634	0.0781296	0.0926906	0.0840701	FALSE	FALSE	FALSE	WxB5JU	32714947	0.0389942	0.0378489	outcome	TRUE	reported	textfile	500348	32862	0.013359	9.12746e-09	HCG22	exposure	TRUE	reported	USAXZm	textfile	2	1	TRUE	0.00100376	33.0167	138.125	NA	NA	0.00100382	32862	8.51629e-06	500348	TRUE	4.35227e-07
	rs41287842	A	G	A	G	-0.138204	0.00691459	0.111655	0.0802802	FALSE	FALSE	FALSE	WxB5JU	30968471	0.858253	0.0387158	outcome	TRUE	reported	textfile	500348	32862	0.0123308	3.72563e-29	HCG22	exposure	TRUE	reported	USAXZm	textfile	2	1	TRUE	0.00380809	125.612	138.125	NA	NA	0.00380833	32862	6.37508e-08	500348	TRUE	3.23188e-27
	rs422544	C	A	C	A	0.0527404	-0.0117764	0.251187	0.330457	FALSE	FALSE	FALSE	WxB5JU	33058333	0.597255	0.0222888	outcome	TRUE	reported	textfile	500348	32862	0.00887407	2.79512e-09	HCG22	exposure	TRUE	reported	USAXZm	textfile	2	1	TRUE	0.00107369	35.3195	138.125	NA	NA	0.00107376	32862	5.57932e-07	500348	TRUE	1.85632e-08
	rs4360170	G	A	G	A	0.18768	-0.0999463	0.0492425	0.0515719	FALSE	FALSE	FALSE	WxB5JU	31462582	0.0352558	0.0474712	outcome	TRUE	reported	textfile	500348	32862	0.0179098	1.07696e-25	HCG22	exposure	TRUE	reported	USAXZm	textfile	2	1	TRUE	0.00333052	109.807	138.125	NA	NA	0.00333072	32862	8.85929e-06	500348	TRUE	6.41276e-22
	rs454875	A	G	A	G	0.137095	0.134596	0.0509717	0.0277699	FALSE	FALSE	FALSE	WxB5JU	32245231	0.0389278	0.0651814	outcome	TRUE	reported	textfile	500348	32862	0.01771	9.85598e-15	HCG22	exposure	TRUE	reported	USAXZm	textfile	2	1	TRUE	0.00182021	59.9211	138.125	NA	NA	0.00182032	32862	8.52203e-06	500348	TRUE	2.87328e-12
	rs542418	G	A	G	A	-0.0948294	-0.0327849	0.352237	0.427413	FALSE	FALSE	FALSE	WxB5JU	31868665	0.122818	0.0212468	outcome	TRUE	reported	textfile	500348	32862	0.00810615	1.29808e-31	HCG22	exposure	TRUE	reported	USAXZm	textfile	2	1	TRUE	0.00414723	136.845	138.125	NA	NA	0.00414748	32862	4.7587e-06	500348	TRUE	7.32402e-28
	rs56144236	A	G	A	G	0.207238	0.150369	0.0280599	0.00284578	FALSE	FALSE	FALSE	WxB5JU	32752442	0.440233	0.194829	outcome	TRUE	reported	textfile	500348	32862	0.0234784	1.07771e-18	HCG22	exposure	TRUE	reported	USAXZm	textfile	2	1	TRUE	0.00236526	77.9068	138.125	NA	NA	0.00236541	32862	1.19052e-06	500348	TRUE	6.52392e-17
	rs56227901	A	G	A	G	0.265473	0.0213632	0.0306737	0.0284153	FALSE	FALSE	FALSE	WxB5JU	30991209	0.736952	0.0636012	outcome	TRUE	reported	textfile	500348	32862	0.0229533	6.14186e-31	HCG22	exposure	TRUE	reported	USAXZm	textfile	2	1	TRUE	0.00405408	133.759	138.125	NA	NA	0.00405432	32862	2.25492e-07	500348	TRUE	1.08933e-28
	rs60507022	T	G	T	G	0.227338	-0.0358061	0.0199563	0.00286542	FALSE	FALSE	FALSE	WxB5JU	32841805	0.854002	0.194582	outcome	TRUE	reported	textfile	500348	32862	0.0276377	1.94133e-16	HCG22	exposure	TRUE	reported	USAXZm	textfile	2	1	TRUE	0.00205472	67.6572	138.125	NA	NA	0.00205485	32862	6.76766e-08	500348	TRUE	2.3822e-15
	rs61444472	G	A	G	A	0.255541	-0.0869437	0.00756192	0.0410993	FALSE	FALSE	FALSE	WxB5JU	31134528	0.0990946	0.0527169	outcome	TRUE	reported	textfile	500348	32862	0.045143	1.50772e-08	HCG22	exposure	TRUE	reported	USAXZm	textfile	2	1	TRUE	0.00097414	32.0416	138.125	NA	NA	0.0009742	32862	5.4363e-06	500348	TRUE	3.91362e-07
	rs628357	A	G	A	G	0.299816	-0.0089536	0.0210269	0.0081945	FALSE	FALSE	FALSE	WxB5JU	31838821	0.939951	0.118856	outcome	TRUE	reported	textfile	500348	32862	0.0269886	1.13449e-28	HCG22	exposure	TRUE	reported	USAXZm	textfile	2	1	TRUE	0.00374134	123.402	138.125	NA	NA	0.00374157	32862	1.13419e-08	500348	TRUE	6.92252e-27
	rs68112369	C	T	C	T	-0.0900096	-0.0094212	0.131424	0.0882072	FALSE	FALSE	FALSE	WxB5JU	26365531	0.801423	0.0374591	outcome	TRUE	reported	textfile	500348	32862	0.0115317	5.92925e-15	HCG22	exposure	TRUE	reported	USAXZm	textfile	2	1	TRUE	0.00185051	60.9207	138.125	NA	NA	0.00185063	32862	1.26423e-07	500348	TRUE	6.5699e-14
	rs6903535	G	A	G	A	-0.0543174	-0.0296065	0.408953	0.279704	FALSE	FALSE	FALSE	WxB5JU	28449445	0.206676	0.0234459	outcome	TRUE	reported	textfile	500348	32862	0.00784781	4.47301e-12	HCG22	exposure	TRUE	reported	USAXZm	textfile	2	1	TRUE	0.00145564	47.9021	138.125	NA	NA	0.00145573	32862	3.1869e-06	500348	TRUE	1.66445e-10
	rs6908994	T	C	T	C	-0.16056	0.00296502	0.180315	0.218081	FALSE	FALSE	FALSE	WxB5JU	31230932	0.907269	0.0254543	outcome	TRUE	reported	textfile	500348	32862	0.0100683	2.98126e-57	HCG22	exposure	TRUE	reported	USAXZm	textfile	2	1	TRUE	0.00767928	254.294	138.125	NA	NA	0.00767974	32862	2.71183e-08	500348	TRUE	1.66512e-53
	rs6925744	T	C	T	C	0.20064	-0.127169	0.011929	0.00679328	FALSE	FALSE	FALSE	WxB5JU	29478912	0.326959	0.129731	outcome	TRUE	reported	textfile	500348	32862	0.0356192	1.77203e-08	HCG22	exposure	TRUE	reported	USAXZm	textfile	2	1	TRUE	0.00096461	31.7278	138.125	NA	NA	0.00096467	32862	1.92045e-06	500348	TRUE	1.86525e-07
	rs724078	A	G	A	G	0.0594761	0.0134608	0.308822	0.419192	FALSE	FALSE	FALSE	WxB5JU	29521271	0.528526	0.0213575	outcome	TRUE	reported	textfile	500348	32862	0.00833487	9.62277e-13	HCG22	exposure	TRUE	reported	USAXZm	textfile	2	1	TRUE	0.00154711	50.9168	138.125	NA	NA	0.0015472	32862	7.93908e-07	500348	TRUE	1.43727e-11
	rs72858945	T	C	T	C	0.271709	0.0432254	0.00823123	0.026029	FALSE	FALSE	FALSE	WxB5JU	31121540	0.513992	0.066232	outcome	TRUE	reported	textfile	500348	32862	0.0450874	1.67776e-09	HCG22	exposure	TRUE	reported	USAXZm	textfile	2	1	TRUE	0.00110389	36.3138	138.125	NA	NA	0.00110395	32862	8.51278e-07	500348	TRUE	1.39129e-08
	rs7382821	A	C	A	C	0.126981	0.00748125	0.063768	0.0327559	FALSE	FALSE	FALSE	WxB5JU	30674549	0.900872	0.0600613	outcome	TRUE	reported	textfile	500348	32862	0.0161075	3.18713e-15	HCG22	exposure	TRUE	reported	USAXZm	textfile	2	1	TRUE	0.00188759	62.1434	138.125	NA	NA	0.0018877	32862	3.1009e-08	500348	TRUE	2.89045e-14
	rs7741807	C	G	C	G	0.188832	0.0129618	0.0205557	0.0155824	FALSE	TRUE	FALSE	WxB5JU	29712880	0.878307	0.0846538	outcome	TRUE	reported	textfile	500348	32862	0.0272136	3.95185e-12	HCG22	exposure	TRUE	reported	USAXZm	textfile	2	1	TRUE	0.00146302	48.1452	138.125	NA	NA	0.00146311	32862	4.68562e-08	500348	TRUE	2.35824e-11
	rs7766988	C	G	C	G	0.341056	-0.0533807	0.0209513	0.00891805	FALSE	TRUE	FALSE	WxB5JU	31583570	0.635524	0.112626	outcome	TRUE	reported	textfile	500348	32862	0.0268706	6.50579e-37	HCG22	exposure	TRUE	reported	USAXZm	textfile	2	1	TRUE	0.00487842	161.091	138.125	NA	NA	0.00487871	32862	4.48973e-07	500348	TRUE	4.63885e-34
	rs909267	C	T	C	T	0.14563	0.0178924	0.065238	0.0510834	FALSE	FALSE	FALSE	WxB5JU	31778771	0.708683	0.0478885	outcome	TRUE	reported	textfile	500348	32862	0.0156281	1.18059e-20	HCG22	exposure	TRUE	reported	USAXZm	textfile	2	1	TRUE	0.00263542	86.8286	138.125	NA	NA	0.00263558	32862	2.79e-07	500348	TRUE	4.26321e-19
	rs9258566	G	A	G	A	0.102865	0.0227228	0.22454	0.236943	FALSE	FALSE	FALSE	WxB5JU	29847977	0.359311	0.0247882	outcome	TRUE	reported	textfile	500348	32862	0.00936116	4.3431e-28	HCG22	exposure	TRUE	reported	USAXZm	textfile	2	1	TRUE	0.00366091	120.74	138.125	NA	NA	0.00366113	32862	1.67943e-06	500348	TRUE	2.22546e-25
	rs9261425	C	T	C	T	0.12215	0.0103852	0.563675	0.677695	FALSE	FALSE	FALSE	WxB5JU	30113331	0.645364	0.0225661	outcome	TRUE	reported	textfile	500348	32862	0.00779548	2.45076e-55	HCG22	exposure	TRUE	reported	USAXZm	textfile	2	1	TRUE	0.00741608	245.513	138.125	NA	NA	0.00741653	32862	4.23298e-07	500348	TRUE	3.69372e-51
	rs9261441	A	G	A	G	0.123845	-0.0312876	0.0918594	0.0819429	FALSE	FALSE	FALSE	WxB5JU	30123981	0.415552	0.0384292	outcome	TRUE	reported	textfile	500348	32862	0.0134512	3.35197e-20	HCG22	exposure	TRUE	reported	USAXZm	textfile	2	1	TRUE	0.0025729	84.7634	138.125	NA	NA	0.00257305	32862	1.3248e-06	500348	TRUE	2.9671e-18
	rs9262151	G	T	G	T	0.241049	0.266719	0.0154282	0.00309731	FALSE	FALSE	FALSE	WxB5JU	30704576	0.15416	0.187173	outcome	TRUE	reported	textfile	500348	32862	0.0316849	2.78997e-14	HCG22	exposure	TRUE	reported	USAXZm	textfile	2	1	TRUE	0.00175812	57.8735	138.125	NA	NA	0.00175822	32862	4.05835e-06	500348	TRUE	2.32374e-12
	rs9262561	T	A	T	A	0.4663	-0.017738	0.0302339	0.00795301	FALSE	TRUE	FALSE	WxB5JU	31040893	0.882554	0.120068	outcome	TRUE	reported	textfile	500348	32862	0.0224879	1.65463e-95	HCG22	exposure	TRUE	reported	USAXZm	textfile	2	1	TRUE	0.012915	429.939	138.125	NA	NA	0.0129158	32862	4.36199e-08	500348	TRUE	4.88415e-89
	rs9266276	G	A	G	A	0.178785	-0.0252961	0.242388	0.402348	FALSE	FALSE	FALSE	WxB5JU	31358495	0.239416	0.0215021	outcome	TRUE	reported	textfile	500348	32862	0.00906462	1.35769e-86	HCG22	exposure	TRUE	reported	USAXZm	textfile	2	1	TRUE	0.0116992	388.988	138.125	NA	NA	0.0117	32862	2.76614e-06	500348	TRUE	1.18345e-78
	rs9267133	A	G	A	G	0.248333	-0.0460867	0.0529223	0.155115	FALSE	FALSE	FALSE	WxB5JU	31469197	0.111619	0.0289679	outcome	TRUE	reported	textfile	500348	32862	0.0172332	4.46581e-47	HCG22	exposure	TRUE	reported	USAXZm	textfile	2	1	TRUE	0.00627924	207.64	138.125	NA	NA	0.00627962	32862	5.05877e-06	500348	TRUE	8.0039e-42
	rs9267426	A	G	A	G	0.254471	-0.0263369	0.062295	0.0414735	FALSE	FALSE	FALSE	WxB5JU	31508586	0.624258	0.0537679	outcome	TRUE	reported	textfile	500348	32862	0.0159089	1.37373e-57	HCG22	exposure	TRUE	reported	USAXZm	textfile	2	1	TRUE	0.00772563	255.841	138.125	NA	NA	0.0077261	32862	4.79526e-07	500348	TRUE	3.38496e-53
	rs9267516	T	C	T	C	0.0882931	0.00763248	0.367929	0.377665	FALSE	FALSE	FALSE	WxB5JU	31602124	0.72723	0.0218813	outcome	TRUE	reported	textfile	500348	32862	0.00833732	3.31207e-26	HCG22	exposure	TRUE	reported	USAXZm	textfile	2	1	TRUE	0.00340116	112.144	138.125	NA	NA	0.00340137	32862	2.43173e-07	500348	TRUE	2.81125e-24
	rs9267922	A	G	A	G	-0.105827	0.00715627	0.223634	0.218432	FALSE	FALSE	FALSE	WxB5JU	32238688	0.780845	0.0257218	outcome	TRUE	reported	textfile	500348	32862	0.00953413	1.2569e-28	HCG22	exposure	TRUE	reported	USAXZm	textfile	2	1	TRUE	0.00373518	123.198	138.125	NA	NA	0.00373541	32862	1.54704e-07	500348	TRUE	1.31242e-26
	rs9268791	C	T	C	T	0.0855844	0.0185577	0.630918	0.542059	FALSE	FALSE	FALSE	WxB5JU	32453296	0.380329	0.0211535	outcome	TRUE	reported	textfile	500348	32862	0.00801757	1.33814e-26	HCG22	exposure	TRUE	reported	USAXZm	textfile	2	1	TRUE	0.00345546	113.94	138.125	NA	NA	0.00345567	32862	1.5382e-06	500348	TRUE	4.66545e-24
	rs9271947	T	A	T	A	0.0735725	0.0170485	0.377849	0.492169	FALSE	TRUE	TRUE	WxB5JU	32629318	0.418228	0.0210606	outcome	TRUE	reported	textfile	500348	32862	0.0084209	2.39607e-18	HCG22	exposure	TRUE	reported	USAXZm	textfile	2	1	FALSE	0.00231746	76.3286	138.125	NA	NA	0.0023176	32862	1.30966e-06	500348	TRUE	1.46838e-16
	rs9276710	C	T	C	T	-0.0784664	0.00145728	0.200087	0.20679	FALSE	FALSE	FALSE	WxB5JU	32789325	0.955277	0.0259847	outcome	TRUE	reported	textfile	500348	32862	0.00963621	3.86011e-16	HCG22	exposure	TRUE	reported	USAXZm	textfile	2	1	TRUE	0.00201366	66.3023	138.125	NA	NA	0.00201378	32862	6.28608e-09	500348	TRUE	3.51022e-15
	rs9276968	T	G	T	G	0.164798	0.254506	0.018141	0.00313958	FALSE	FALSE	FALSE	WxB5JU	32999457	0.188663	0.193607	outcome	TRUE	reported	textfile	500348	32862	0.029064	1.42666e-08	HCG22	exposure	TRUE	reported	USAXZm	textfile	2	1	TRUE	0.0009774	32.1489	138.125	NA	NA	0.00097746	32862	3.45368e-06	500348	TRUE	2.39957e-07
	rs9348883	A	T	A	T	-0.108414	0.0847138	0.0597724	0.0436585	FALSE	TRUE	FALSE	WxB5JU	32390772	0.101829	0.0517795	outcome	TRUE	reported	textfile	500348	32862	0.0162619	2.61577e-11	HCG22	exposure	TRUE	reported	USAXZm	textfile	2	1	TRUE	0.00135066	44.4428	138.125	NA	NA	0.00135075	32862	5.34958e-06	500348	TRUE	1.44515e-09
	rs9380260	A	G	A	G	0.122894	-0.0361618	0.198367	0.160179	FALSE	FALSE	FALSE	WxB5JU	31507878	0.207784	0.0287071	outcome	TRUE	reported	textfile	500348	32862	0.00972872	1.40508e-36	HCG22	exposure	TRUE	reported	USAXZm	textfile	2	1	TRUE	0.00483228	159.56	138.125	NA	NA	0.00483257	32862	3.17139e-06	500348	TRUE	1.00195e-32
	rs9391682	T	G	T	G	0.103576	0.00649135	0.307952	0.365705	FALSE	FALSE	FALSE	WxB5JU	30389514	0.766321	0.0218424	outcome	TRUE	reported	textfile	500348	32862	0.00839291	5.4513e-35	HCG22	exposure	TRUE	reported	USAXZm	textfile	2	1	TRUE	0.00461308	152.288	138.125	NA	NA	0.00461336	32862	1.76522e-07	500348	TRUE	1.66623e-32
	rs9394030	A	G	A	G	0.128717	-0.0271284	0.240524	0.232214	FALSE	FALSE	FALSE	WxB5JU	31022999	0.276263	0.024917	outcome	TRUE	reported	textfile	500348	32862	0.00906626	9.50824e-46	HCG22	exposure	TRUE	reported	USAXZm	textfile	2	1	TRUE	0.00609629	201.553	138.125	NA	NA	0.00609666	32862	2.36911e-06	500348	TRUE	2.39876e-41
HYAL1_Q12794_OID20357_v1_Cardiometabolic	rs112824661	C	T	C	T	-0.239995	0.0426292	0.0129164	0.00311517	FALSE	FALSE	FALSE	z3LrIn	50201523	0.823751	0.191399	outcome	TRUE	reported	textfile	500348	33562	0.0333582	6.27047e-13	HYAL1	exposure	TRUE	reported	0Kp5Uy	textfile	2	1	TRUE	0.00153986	51.7575	107.573	NA	NA	0.00153995	33562	9.91436e-08	500348	TRUE	4.95101e-12
	rs114746017	C	T	C	T	-0.364914	0.00558192	0.0304416	0.0174037	FALSE	FALSE	FALSE	z3LrIn	51704952	0.944335	0.0799439	outcome	TRUE	reported	textfile	500348	33562	0.0226095	1.33844e-58	HYAL1	exposure	TRUE	reported	0Kp5Uy	textfile	2	1	TRUE	0.00770182	260.479	107.573	NA	NA	0.00770228	33562	9.74375e-09	500348	TRUE	8.99296e-55
	rs115974143	A	G	A	G	-0.092046	0.0688485	0.079733	0.036316	FALSE	FALSE	FALSE	z3LrIn	48048995	0.224103	0.0566333	outcome	TRUE	reported	textfile	500348	33562	0.0138236	2.76376e-11	HYAL1	exposure	TRUE	reported	0Kp5Uy	textfile	2	1	TRUE	0.00131931	44.3345	107.573	NA	NA	0.00131939	33562	2.95375e-06	500348	TRUE	8.27035e-10
	rs116108034	T	C	T	C	-0.209072	-0.0528998	0.0180818	0.0100645	FALSE	FALSE	FALSE	z3LrIn	50578041	0.613664	0.104783	outcome	TRUE	reported	textfile	500348	33562	0.0285556	2.45076e-13	HYAL1	exposure	TRUE	reported	0Kp5Uy	textfile	2	1	TRUE	0.00159466	53.6023	107.573	NA	NA	0.00159476	33562	5.09396e-07	500348	TRUE	3.42265e-12
	rs116482870	T	C	T	C	-0.548913	0.0625309	0.0623473	0.0624454	FALSE	FALSE	FALSE	z3LrIn	50302191	0.150763	0.0435197	outcome	TRUE	reported	textfile	500348	33562	0.0155165	1e-200	HYAL1	exposure	TRUE	reported	0Kp5Uy	textfile	2	1	TRUE	0.0359478	1251.39	107.573	NA	NA	0.0359499	33562	4.12615e-06	500348	TRUE	1.29157e-248
	rs11720298	G	A	G	A	0.0500064	-0.0062549	0.358211	0.410915	FALSE	FALSE	FALSE	z3LrIn	51547493	0.76979	0.0213733	outcome	TRUE	reported	textfile	500348	33562	0.00787776	2.18414e-10	HYAL1	exposure	TRUE	reported	0Kp5Uy	textfile	2	1	TRUE	0.00119916	40.2921	107.573	NA	NA	0.00119923	33562	1.71169e-07	500348	TRUE	1.27618e-09
	rs11925088	G	T	G	T	0.0810786	-0.533572	0.0761853	0.00043136	FALSE	FALSE	FALSE	z3LrIn	49991953	0.402489	0.637341	outcome	TRUE	reported	textfile	500348	33562	0.0148417	4.68468e-08	HYAL1	exposure	TRUE	reported	0Kp5Uy	textfile	2	1	TRUE	0.00088841	29.8414	107.573	NA	NA	0.00088846	33562	1.40078e-06	500348	TRUE	3.82102e-07
	rs12027335	G	C	G	C	-0.0453379	0.00535267	0.638373	0.629244	FALSE	TRUE	FALSE	z3LrIn	180147148	0.806454	0.0218474	outcome	TRUE	reported	textfile	500348	33562	0.00767593	3.49454e-09	HYAL1	exposure	TRUE	reported	0Kp5Uy	textfile	2	1	TRUE	0.00103839	34.8847	107.573	NA	NA	0.00103845	33562	1.1997e-07	500348	TRUE	1.55519e-08
	rs12321232	T	G	T	G	-0.0640809	0.00126385	0.233563	0.228674	FALSE	FALSE	FALSE	z3LrIn	9163072	0.959725	0.0250274	outcome	TRUE	reported	textfile	500348	33562	0.0087704	2.74221e-13	HYAL1	exposure	TRUE	reported	0Kp5Uy	textfile	2	1	TRUE	0.00158811	53.3817	107.573	NA	NA	0.0015882	33562	5.0967e-09	500348	TRUE	1.68306e-12
	rs12371	G	A	G	A	-0.0899738	0.0355704	0.0878076	0.0770546	FALSE	FALSE	FALSE	z3LrIn	180194255	0.372071	0.0398502	outcome	TRUE	reported	textfile	500348	33562	0.01312	6.9952e-12	HYAL1	exposure	TRUE	reported	0Kp5Uy	textfile	2	1	TRUE	0.00139929	47.0261	107.573	NA	NA	0.00139938	33562	1.59238e-06	500348	TRUE	1.424e-10
	rs12617114	T	A	T	A	0.0559836	0.0163397	0.165394	0.23965	FALSE	TRUE	FALSE	z3LrIn	38532735	0.507577	0.0246594	outcome	TRUE	reported	textfile	500348	33562	0.0101759	3.76383e-08	HYAL1	exposure	TRUE	reported	0Kp5Uy	textfile	2	1	TRUE	0.00090102	30.2657	107.573	NA	NA	0.00090108	33562	8.77511e-07	500348	TRUE	2.4844e-07
	rs143436976	T	A	T	A	-0.371399	-0.0352263	0.0102673	0.0461298	FALSE	TRUE	FALSE	z3LrIn	49856690	0.482675	0.0501794	outcome	TRUE	reported	textfile	500348	33562	0.037793	8.59805e-23	HYAL1	exposure	TRUE	reported	0Kp5Uy	textfile	2	1	TRUE	0.00286921	96.5679	107.573	NA	NA	0.00286938	33562	9.84946e-07	500348	TRUE	1.03275e-20
	rs143786338	G	C	G	C	-0.202931	0.0664796	0.0125139	0.0162962	FALSE	TRUE	FALSE	z3LrIn	50608258	0.436687	0.0854712	outcome	TRUE	reported	textfile	500348	33562	0.0364056	2.4872e-08	HYAL1	exposure	TRUE	reported	0Kp5Uy	textfile	2	1	TRUE	0.00092493	31.0695	107.573	NA	NA	0.00092499	33562	1.20911e-06	500348	TRUE	1.99046e-07
	rs143924267	A	G	A	G	-0.247373	0.0608157	0.0119426	0.00667277	FALSE	FALSE	FALSE	z3LrIn	52136751	0.649785	0.133937	outcome	TRUE	reported	textfile	500348	33562	0.0357517	4.54255e-12	HYAL1	exposure	TRUE	reported	0Kp5Uy	textfile	2	1	TRUE	0.00142444	47.8724	107.573	NA	NA	0.00142453	33562	4.12059e-07	500348	TRUE	4.62039e-11
	rs150198841	A	G	A	G	-0.383915	0.082852	0.0107625	0.0228263	FALSE	FALSE	FALSE	z3LrIn	50851962	0.238476	0.0702848	outcome	TRUE	reported	textfile	500348	33562	0.0379357	4.4978e-24	HYAL1	exposure	TRUE	reported	0Kp5Uy	textfile	2	1	TRUE	0.00304231	102.411	107.573	NA	NA	0.00304249	33562	2.77723e-06	500348	TRUE	2.17536e-21
	rs1824363	G	C	G	C	-0.0538559	0.020181	0.405951	0.34876	FALSE	TRUE	FALSE	z3LrIn	48449203	0.360963	0.0220912	outcome	TRUE	reported	textfile	500348	33562	0.00768571	2.42996e-12	HYAL1	exposure	TRUE	reported	0Kp5Uy	textfile	2	1	TRUE	0.00146088	49.099	107.573	NA	NA	0.00146097	33562	1.66792e-06	500348	TRUE	5.65085e-11
	rs184387976	A	G	A	G	-0.296057	0.0505563	0.0237617	0.0130088	FALSE	FALSE	FALSE	z3LrIn	47029090	0.594169	0.0948874	outcome	TRUE	reported	textfile	500348	33562	0.0251838	6.59022e-32	HYAL1	exposure	TRUE	reported	0Kp5Uy	textfile	2	1	TRUE	0.00410087	138.192	107.573	NA	NA	0.00410111	33562	5.67365e-07	500348	TRUE	2.62789e-29
	rs190848966	A	C	A	C	-0.467489	0.0287352	0.0355498	0.0344826	FALSE	FALSE	FALSE	z3LrIn	49927912	0.615693	0.0572455	outcome	TRUE	reported	textfile	500348	33562	0.0205413	1.18032e-114	HYAL1	exposure	TRUE	reported	0Kp5Uy	textfile	2	1	TRUE	0.015198	517.918	107.573	NA	NA	0.0151989	33562	5.03588e-07	500348	TRUE	7.91484e-106
	rs2111023	G	C	G	C	0.0419848	-0.0061979	0.380419	0.349079	FALSE	TRUE	FALSE	z3LrIn	9087639	0.779293	0.0221162	outcome	TRUE	reported	textfile	500348	33562	0.0076524	4.10006e-08	HYAL1	exposure	TRUE	reported	0Kp5Uy	textfile	2	1	TRUE	0.00089609	30.0998	107.573	NA	NA	0.00089614	33562	1.56962e-07	500348	TRUE	1.60465e-07
	rs2236947	A	C	A	C	0.0763205	-0.0171044	0.482197	0.424087	FALSE	FALSE	FALSE	z3LrIn	50334001	0.422235	0.0213126	outcome	TRUE	reported	textfile	500348	33562	0.00754307	4.59939e-24	HYAL1	exposure	TRUE	reported	0Kp5Uy	textfile	2	1	TRUE	0.00304099	102.367	107.573	NA	NA	0.00304117	33562	1.28728e-06	500348	TRUE	8.9384e-22
	rs28800005	G	A	G	A	0.0512325	-0.0104846	0.479332	0.429164	FALSE	FALSE	FALSE	z3LrIn	46816015	0.627853	0.0216289	outcome	TRUE	reported	textfile	500348	33562	0.00790048	8.88996e-11	HYAL1	exposure	TRUE	reported	0Kp5Uy	textfile	2	1	TRUE	0.00125139	42.0493	107.573	NA	NA	0.00125146	33562	4.69639e-07	500348	TRUE	7.52255e-10
	rs3172494	T	G	T	G	-0.151155	0.00326097	0.105337	0.215566	FALSE	FALSE	FALSE	z3LrIn	48694054	0.898618	0.0255949	outcome	TRUE	reported	textfile	500348	33562	0.012334	1.57688e-34	HYAL1	exposure	TRUE	reported	0Kp5Uy	textfile	2	1	TRUE	0.00445503	150.18	107.573	NA	NA	0.00445529	33562	3.24426e-08	500348	TRUE	2.97618e-32
	rs339969	A	C	A	C	0.0434403	-0.000201	0.616501	0.72089	FALSE	FALSE	FALSE	z3LrIn	60591082	0.993155	0.0234283	outcome	TRUE	reported	textfile	500348	33562	0.00761199	1.15107e-08	HYAL1	exposure	TRUE	reported	0Kp5Uy	textfile	2	1	TRUE	0.00096944	32.5659	107.573	NA	NA	0.0009695	33562	1.47099e-10	500348	TRUE	3.36242e-08
	rs3852070	C	G	C	G	-0.0462141	-0.0121376	0.436118	0.40578	FALSE	TRUE	TRUE	z3LrIn	52178645	0.587151	0.022354	outcome	TRUE	reported	textfile	500348	33562	0.00759518	1.16737e-09	HYAL1	exposure	TRUE	reported	0Kp5Uy	textfile	2	1	FALSE	0.00110191	37.0209	107.573	NA	NA	0.00110198	33562	5.89229e-07	500348	TRUE	8.76574e-09
	rs4688718	A	G	A	G	-0.0527088	0.0110099	0.381224	0.369277	FALSE	FALSE	FALSE	z3LrIn	50484632	0.617853	0.0220685	outcome	TRUE	reported	textfile	500348	33562	0.00826582	1.80921e-10	HYAL1	exposure	TRUE	reported	0Kp5Uy	textfile	2	1	TRUE	0.0012101	40.6601	107.573	NA	NA	0.00121017	33562	4.97451e-07	500348	TRUE	1.47896e-09
	rs662138	G	C	G	C	0.0574133	0.0112674	0.184792	0.147124	FALSE	TRUE	FALSE	z3LrIn	160143444	0.704023	0.0296593	outcome	TRUE	reported	textfile	500348	33562	0.00953631	1.7388e-09	HYAL1	exposure	TRUE	reported	0Kp5Uy	textfile	2	1	TRUE	0.00107882	36.2442	107.573	NA	NA	0.00107888	33562	2.8844e-07	500348	TRUE	9.9351e-09
	rs71297397	C	T	C	T	-0.144311	0.084771	0.0527351	0.041551	FALSE	FALSE	FALSE	z3LrIn	52395956	0.109954	0.0530349	outcome	TRUE	reported	textfile	500348	33562	0.0171472	3.89493e-17	HYAL1	exposure	TRUE	reported	0Kp5Uy	textfile	2	1	TRUE	0.00210595	70.825	107.573	NA	NA	0.00210608	33562	5.10621e-06	500348	TRUE	9.6717e-15
	rs71326941	A	G	A	G	-0.054212	0.0192234	0.423565	0.553671	FALSE	FALSE	FALSE	z3LrIn	50642955	0.364735	0.021209	outcome	TRUE	reported	textfile	500348	33562	0.00760501	1.01508e-12	HYAL1	exposure	TRUE	reported	0Kp5Uy	textfile	2	1	TRUE	0.00151177	50.8119	107.573	NA	NA	0.00151186	33562	1.64191e-06	500348	TRUE	2.52842e-11
	rs72967449	G	C	G	C	-0.111048	0.0591507	0.0460986	0.0205908	FALSE	TRUE	FALSE	z3LrIn	53165602	0.425087	0.0741584	outcome	TRUE	reported	textfile	500348	33562	0.0182938	1.27714e-09	HYAL1	exposure	TRUE	reported	0Kp5Uy	textfile	2	1	TRUE	0.0010967	36.8458	107.573	NA	NA	0.00109677	33562	1.27153e-06	500348	TRUE	1.38489e-08
	rs7428430	T	C	T	C	-0.0668994	0.023882	0.485546	0.54728	FALSE	FALSE	FALSE	z3LrIn	50136751	0.259425	0.0211767	outcome	TRUE	reported	textfile	500348	33562	0.00752487	6.08555e-19	HYAL1	exposure	TRUE	reported	0Kp5Uy	textfile	2	1	TRUE	0.00234951	79.0352	107.573	NA	NA	0.00234965	33562	2.54187e-06	500348	TRUE	8.77738e-17
	rs7434077	C	A	C	A	-0.114722	0.0788452	0.054571	0.0302259	FALSE	FALSE	FALSE	z3LrIn	48503583	0.199915	0.0615116	outcome	TRUE	reported	textfile	500348	33562	0.0166274	5.21675e-12	HYAL1	exposure	TRUE	reported	0Kp5Uy	textfile	2	1	TRUE	0.00141639	47.6013	107.573	NA	NA	0.00141647	33562	3.28371e-06	500348	TRUE	2.06832e-10
	rs7615501	A	G	A	G	0.0531646	0.0128883	0.62265	0.610931	FALSE	FALSE	FALSE	z3LrIn	53141541	0.563669	0.0223213	outcome	TRUE	reported	textfile	500348	33562	0.0088295	1.73077e-09	HYAL1	exposure	TRUE	reported	0Kp5Uy	textfile	2	1	TRUE	0.00107909	36.2533	107.573	NA	NA	0.00107915	33562	6.66318e-07	500348	TRUE	1.32318e-08
	rs76886896	C	A	C	A	-0.329779	0.122555	0.0139913	0.028484	FALSE	FALSE	FALSE	z3LrIn	47905548	0.0596747	0.0650787	outcome	TRUE	reported	textfile	500348	33562	0.036038	5.64677e-20	HYAL1	exposure	TRUE	reported	0Kp5Uy	textfile	2	1	TRUE	0.00248883	83.7334	107.573	NA	NA	0.00248897	33562	7.08779e-06	500348	TRUE	5.1743e-17
	rs7855177	G	A	G	A	-0.0569273	0.00677759	0.785382	0.790327	FALSE	FALSE	FALSE	z3LrIn	83766667	0.792357	0.0257457	outcome	TRUE	reported	textfile	500348	33562	0.00900609	2.59914e-10	HYAL1	exposure	TRUE	reported	0Kp5Uy	textfile	2	1	TRUE	0.00118906	39.9524	107.573	NA	NA	0.00118913	33562	1.38507e-07	500348	TRUE	1.43241e-09
	rs7933202	C	A	C	A	0.045417	-0.0162317	0.391213	0.301177	FALSE	FALSE	FALSE	z3LrIn	60169453	0.481098	0.0230388	outcome	TRUE	reported	textfile	500348	33562	0.00759396	2.22218e-09	HYAL1	exposure	TRUE	reported	0Kp5Uy	textfile	2	1	TRUE	0.00106461	35.7663	107.573	NA	NA	0.00106467	33562	9.92059e-07	500348	TRUE	2.001e-08
	rs7960104	C	T	C	T	0.0469926	0.0199465	0.473409	0.543622	FALSE	FALSE	FALSE	z3LrIn	9283043	0.34532	0.0211363	outcome	TRUE	reported	textfile	500348	33562	0.00741039	2.27625e-10	HYAL1	exposure	TRUE	reported	0Kp5Uy	textfile	2	1	TRUE	0.00119677	40.2116	107.573	NA	NA	0.00119684	33562	1.77994e-06	500348	TRUE	3.61304e-09
IDO1_P14902_OID31474_v1_Oncology_II	rs10850034	A	T	A	T	0.114399	-0.0081628	0.362457	0.394792	FALSE	TRUE	FALSE	vmTDMH	112379717	0.705029	0.0215637	outcome	TRUE	reported	textfile	500348	33796	0.00803773	5.74116e-46	IDO1	exposure	TRUE	reported	DPC8B2	textfile	2	1	TRUE	0.00595823	202.559	102.676	NA	NA	0.00595858	33796	2.8639e-07	500348	TRUE	1.62009e-42
	rs111292703	A	G	A	G	0.0736129	-0.0191086	0.124311	0.095416	FALSE	FALSE	FALSE	vmTDMH	39744708	0.594773	0.0359231	outcome	TRUE	reported	textfile	500348	33796	0.0112834	6.84542e-11	IDO1	exposure	TRUE	reported	DPC8B2	textfile	2	1	TRUE	0.00125781	42.5601	102.676	NA	NA	0.00125789	33796	5.65509e-07	500348	TRUE	6.44927e-10
	rs113541342	A	T	A	T	0.246319	0.0332261	0.01832	0.0325253	FALSE	TRUE	FALSE	vmTDMH	39790586	0.576962	0.0595634	outcome	TRUE	reported	textfile	500348	33796	0.0281576	2.1737e-18	IDO1	exposure	TRUE	reported	DPC8B2	textfile	2	1	TRUE	0.00225921	76.5207	102.676	NA	NA	0.00225935	33796	6.21912e-07	500348	TRUE	8.57656e-17
	rs114786106	G	A	G	A	0.119207	-0.0219247	0.0407245	0.123935	FALSE	FALSE	FALSE	vmTDMH	32629101	0.49311	0.0319896	outcome	TRUE	reported	textfile	500348	33796	0.0189	2.83981e-10	IDO1	exposure	TRUE	reported	DPC8B2	textfile	2	1	TRUE	0.00117572	39.779	102.676	NA	NA	0.00117579	33796	9.38812e-07	500348	TRUE	3.01474e-09
	rs116858070	G	A	G	A	0.134427	-0.0954219	0.06536	0.0367544	FALSE	FALSE	FALSE	vmTDMH	40092969	0.0959312	0.0573137	outcome	TRUE	reported	textfile	500348	33796	0.015443	3.18346e-18	IDO1	exposure	TRUE	reported	DPC8B2	textfile	2	1	TRUE	0.00223703	75.7677	102.676	NA	NA	0.00223716	33796	5.53996e-06	500348	TRUE	1.21598e-15
	rs116954097	T	C	T	C	-0.0846848	-0.0393106	0.101548	0.0901212	FALSE	FALSE	FALSE	vmTDMH	53828615	0.286554	0.0368867	outcome	TRUE	reported	textfile	500348	33796	0.0120911	2.48943e-12	IDO1	exposure	TRUE	reported	DPC8B2	textfile	2	1	TRUE	0.00144939	49.0516	102.676	NA	NA	0.00144947	33796	2.26991e-06	500348	TRUE	7.56907e-11
	rs117532831	A	G	A	G	-0.0725662	-0.0497941	0.0917773	0.0961793	FALSE	FALSE	FALSE	vmTDMH	111599646	0.166536	0.0359935	outcome	TRUE	reported	textfile	500348	33796	0.0128265	1.53585e-08	IDO1	exposure	TRUE	reported	DPC8B2	textfile	2	1	TRUE	0.00094618	32.0057	102.676	NA	NA	0.00094624	33796	3.82504e-06	500348	TRUE	2.94835e-07
	rs117685691	C	T	C	T	0.153054	0.0155154	0.0348118	0.0225745	FALSE	FALSE	FALSE	vmTDMH	39774446	0.828826	0.0717616	outcome	TRUE	reported	textfile	500348	33796	0.0201718	3.26062e-14	IDO1	exposure	TRUE	reported	DPC8B2	textfile	2	1	TRUE	0.00170057	57.5671	102.676	NA	NA	0.00170067	33796	9.34268e-08	500348	TRUE	3.1691e-13
	rs117829767	T	C	T	C	0.124363	-0.045415	0.033942	0.0406813	FALSE	FALSE	FALSE	vmTDMH	111373670	0.40489	0.054525	outcome	TRUE	reported	textfile	500348	33796	0.0218208	1.20321e-08	IDO1	exposure	TRUE	reported	DPC8B2	textfile	2	1	TRUE	0.00096019	32.4799	102.676	NA	NA	0.00096025	33796	1.38655e-06	500348	TRUE	1.12311e-07
	rs11993233	G	A	G	A	-0.0538711	-0.028607	0.426205	0.402432	FALSE	FALSE	FALSE	vmTDMH	143928115	0.181746	0.0214221	outcome	TRUE	reported	textfile	500348	33796	0.00746347	5.27716e-13	IDO1	exposure	TRUE	reported	DPC8B2	textfile	2	1	TRUE	0.0015392	52.096	102.676	NA	NA	0.00153929	33796	3.56409e-06	500348	TRUE	2.96849e-11
	rs12342201	A	G	A	G	-0.0505955	0.0123079	0.476254	0.418114	FALSE	FALSE	FALSE	vmTDMH	93132682	0.563701	0.0213179	outcome	TRUE	reported	textfile	500348	33796	0.00728541	3.79053e-12	IDO1	exposure	TRUE	reported	DPC8B2	textfile	2	1	TRUE	0.00142505	48.227	102.676	NA	NA	0.00142514	33796	6.66206e-07	500348	TRUE	4.8791e-11
	rs12363646	C	T	C	T	-0.0596434	-0.0180208	0.291394	0.336331	FALSE	FALSE	FALSE	vmTDMH	128197447	0.418076	0.0222544	outcome	TRUE	reported	textfile	500348	33796	0.00798178	7.87227e-14	IDO1	exposure	TRUE	reported	DPC8B2	textfile	2	1	TRUE	0.00164946	55.8341	102.676	NA	NA	0.00164956	33796	1.31053e-06	500348	TRUE	2.11886e-12
	rs12541238	C	A	C	A	0.0827027	-0.0569706	0.156535	0.10748	FALSE	FALSE	FALSE	vmTDMH	39985776	0.0984918	0.0344814	outcome	TRUE	reported	textfile	500348	33796	0.0105345	4.13809e-15	IDO1	exposure	TRUE	reported	DPC8B2	textfile	2	1	TRUE	0.00182035	61.6291	102.676	NA	NA	0.00182046	33796	5.45581e-06	500348	TRUE	6.95807e-13
	rs13268226	A	G	A	G	0.159741	-0.0134499	0.0438218	0.0378404	FALSE	FALSE	FALSE	vmTDMH	39351073	0.80797	0.0553387	outcome	TRUE	reported	textfile	500348	33796	0.0181197	1.18768e-18	IDO1	exposure	TRUE	reported	DPC8B2	textfile	2	1	TRUE	0.00229439	77.715	102.676	NA	NA	0.00229453	33796	1.18062e-07	500348	TRUE	2.49819e-17
	rs1362846	C	A	C	A	0.082865	-0.0351004	0.574487	0.515095	FALSE	FALSE	FALSE	vmTDMH	39973181	0.0954091	0.0210493	outcome	TRUE	reported	textfile	500348	33796	0.00753489	3.92826e-28	IDO1	exposure	TRUE	reported	DPC8B2	textfile	2	1	TRUE	0.00356592	120.938	102.676	NA	NA	0.00356613	33796	5.55746e-06	500348	TRUE	1.64688e-24
	rs1434282	T	C	T	C	0.0463311	0.00239782	0.726132	0.711173	FALSE	FALSE	FALSE	vmTDMH	199041592	0.917685	0.0232009	outcome	TRUE	reported	textfile	500348	33796	0.00819661	1.58154e-08	IDO1	exposure	TRUE	reported	DPC8B2	textfile	2	1	TRUE	0.0009445	31.9485	102.676	NA	NA	0.00094455	33796	2.13478e-08	500348	TRUE	5.21541e-08
	rs146024934	A	G	A	G	-0.183723	0.0345644	0.0279496	0.0146365	FALSE	FALSE	FALSE	vmTDMH	39897354	0.694373	0.0879667	outcome	TRUE	reported	textfile	500348	33796	0.0224082	2.42605e-16	IDO1	exposure	TRUE	reported	DPC8B2	textfile	2	1	TRUE	0.00198511	67.2183	102.676	NA	NA	0.00198523	33796	3.08568e-07	500348	TRUE	4.73548e-15
	rs146801316	G	A	G	A	0.239217	0.0196256	0.0222959	0.0201748	FALSE	FALSE	FALSE	vmTDMH	39354998	0.791356	0.0741853	outcome	TRUE	reported	textfile	500348	33796	0.0252435	2.63209e-21	IDO1	exposure	TRUE	reported	DPC8B2	textfile	2	1	TRUE	0.00265013	89.7965	102.676	NA	NA	0.00265029	33796	1.39875e-07	500348	TRUE	8.95203e-20
	rs17205170	T	G	T	G	0.0696441	-0.0423265	0.181394	0.240956	FALSE	FALSE	FALSE	vmTDMH	32634706	0.0867941	0.0247154	outcome	TRUE	reported	textfile	500348	33796	0.00942441	1.47096e-13	IDO1	exposure	TRUE	reported	DPC8B2	textfile	2	1	TRUE	0.00161322	54.6053	102.676	NA	NA	0.00161332	33796	5.8616e-06	500348	TRUE	1.82486e-11
	rs184659117	A	T	A	T	-0.283691	0.435443	0.0064854	0.00354275	FALSE	TRUE	FALSE	vmTDMH	39940770	0.0150148	0.179046	outcome	TRUE	reported	textfile	500348	33796	0.0478471	3.04565e-09	IDO1	exposure	TRUE	reported	DPC8B2	textfile	2	1	TRUE	0.00103911	35.1523	102.676	NA	NA	0.00103918	33796	1.18211e-05	500348	TRUE	2.9644e-07
	rs193088315	G	A	G	A	0.102835	-0.0014197	0.0445202	0.023217	FALSE	FALSE	FALSE	vmTDMH	111292400	0.984058	0.0710486	outcome	TRUE	reported	textfile	500348	33796	0.0185876	3.15806e-08	IDO1	exposure	TRUE	reported	DPC8B2	textfile	2	1	TRUE	0.00090485	30.6062	102.676	NA	NA	0.0009049	33796	7.97971e-10	500348	TRUE	8.86028e-08
	rs1987102	C	T	C	T	-0.0509485	0.0288954	0.260077	0.216549	FALSE	FALSE	FALSE	vmTDMH	79973546	0.258061	0.0255489	outcome	TRUE	reported	textfile	500348	33796	0.00825988	6.90764e-10	IDO1	exposure	TRUE	reported	DPC8B2	textfile	2	1	TRUE	0.0011245	38.0443	102.676	NA	NA	0.00112457	33796	2.55647e-06	500348	TRUE	1.31427e-08
	rs2097431	T	A	G	A	0.0501081	0.032149	0.458249	0.543757	TRUE	TRUE	TRUE	vmTDMH	32623056	0.128306	0.0211393	outcome	TRUE	reported	textfile	500348	33796	0.00828623	1.47425e-09	IDO1	exposure	TRUE	reported	DPC8B2	textfile	2	1	FALSE	0.00108085	36.5659	102.676	NA	NA	0.00108092	33796	4.62255e-06	500348	TRUE	4.52409e-08
	rs2099684	G	A	G	A	0.0506514	0.0284176	0.315129	0.284279	FALSE	FALSE	FALSE	vmTDMH	161530340	0.226402	0.0234919	outcome	TRUE	reported	textfile	500348	33796	0.00787527	1.26189e-10	IDO1	exposure	TRUE	reported	DPC8B2	textfile	2	1	TRUE	0.00122252	41.3644	102.676	NA	NA	0.00122259	33796	2.9246e-06	500348	TRUE	3.23324e-09
	rs2122990	T	C	T	C	-0.131886	0.0312284	0.148549	0.164411	FALSE	FALSE	FALSE	vmTDMH	39794452	0.273955	0.0285452	outcome	TRUE	reported	textfile	500348	33796	0.0104767	2.44118e-36	IDO1	exposure	TRUE	reported	DPC8B2	textfile	2	1	TRUE	0.00466715	158.461	102.676	NA	NA	0.00466742	33796	2.392e-06	500348	TRUE	1.19872e-32
	rs2300662	G	A	G	A	0.102698	0.0249214	0.69173	0.744097	FALSE	FALSE	FALSE	vmTDMH	39756800	0.301826	0.0241364	outcome	TRUE	reported	textfile	500348	33796	0.00809127	6.51628e-37	IDO1	exposure	TRUE	reported	DPC8B2	textfile	2	1	TRUE	0.00474417	161.089	102.676	NA	NA	0.00474445	33796	2.13073e-06	500348	TRUE	2.97255e-33
	rs2637681	G	T	G	T	0.0683611	-0.0198466	0.412287	0.425678	FALSE	FALSE	FALSE	vmTDMH	116448682	0.352428	0.021343	outcome	TRUE	reported	textfile	500348	33796	0.00740991	2.81903e-20	IDO1	exposure	TRUE	reported	DPC8B2	textfile	2	1	TRUE	0.00251209	85.1072	102.676	NA	NA	0.00251223	33796	1.72818e-06	500348	TRUE	3.58446e-18
	rs2729483	C	A	C	A	-0.0946022	0.00379954	0.215114	0.155698	FALSE	FALSE	FALSE	vmTDMH	39967653	0.897134	0.0293893	outcome	TRUE	reported	textfile	500348	33796	0.00934132	4.18119e-24	IDO1	exposure	TRUE	reported	DPC8B2	textfile	2	1	TRUE	0.00302555	102.556	102.676	NA	NA	0.00302573	33796	3.34051e-08	500348	TRUE	1.60567e-22
	rs28461391	T	C	T	C	-0.0664101	0.0518522	0.106799	0.0830704	FALSE	FALSE	FALSE	vmTDMH	53788035	0.175743	0.0382962	outcome	TRUE	reported	textfile	500348	33796	0.0120532	3.59311e-08	IDO1	exposure	TRUE	reported	DPC8B2	textfile	2	1	TRUE	0.00089745	30.3555	102.676	NA	NA	0.0008975	33796	3.66396e-06	500348	TRUE	6.00147e-07
	rs34687306	C	T	C	T	-0.091351	0.0143056	0.234095	0.283421	FALSE	FALSE	FALSE	vmTDMH	39709814	0.540949	0.0233989	outcome	TRUE	reported	textfile	500348	33796	0.00876743	2.02302e-25	IDO1	exposure	TRUE	reported	DPC8B2	textfile	2	1	TRUE	0.00320202	108.557	102.676	NA	NA	0.00320221	33796	7.47051e-07	500348	TRUE	3.23919e-23
	rs36031146	T	C	T	C	-0.0884955	0.0133022	0.120778	0.103731	FALSE	FALSE	FALSE	vmTDMH	39124510	0.70132	0.0346828	outcome	TRUE	reported	textfile	500348	33796	0.0113475	6.25461e-15	IDO1	exposure	TRUE	reported	DPC8B2	textfile	2	1	TRUE	0.00179637	60.8158	102.676	NA	NA	0.00179648	33796	2.94001e-07	500348	TRUE	9.39749e-14
	rs3858706	C	T	C	T	-0.0532917	0.0133211	0.212065	0.238599	FALSE	FALSE	FALSE	vmTDMH	112554573	0.591077	0.0247937	outcome	TRUE	reported	textfile	500348	33796	0.00888959	2.03676e-09	IDO1	exposure	TRUE	reported	DPC8B2	textfile	2	1	TRUE	0.00106226	35.936	102.676	NA	NA	0.00106232	33796	5.76935e-07	500348	TRUE	1.46293e-08
	rs3859501	C	A	C	A	-0.0472171	0.0146137	0.513301	0.457975	FALSE	FALSE	FALSE	vmTDMH	53788157	0.490367	0.0211876	outcome	TRUE	reported	textfile	500348	33796	0.00761606	5.65822e-10	IDO1	exposure	TRUE	reported	DPC8B2	textfile	2	1	TRUE	0.001136	38.4337	102.676	NA	NA	0.00113607	33796	9.50793e-07	500348	TRUE	5.68928e-09
	rs4632248	T	G	T	G	0.0821819	-0.0125285	0.209669	0.199414	FALSE	FALSE	FALSE	vmTDMH	53821741	0.636218	0.0264877	outcome	TRUE	reported	textfile	500348	33796	0.00894853	4.15911e-20	IDO1	exposure	TRUE	reported	DPC8B2	textfile	2	1	TRUE	0.00248944	84.338	102.676	NA	NA	0.00248958	33796	4.47135e-07	500348	TRUE	1.85476e-18
	rs58745116	A	G	A	G	-0.043449	-0.0048948	0.389557	0.308168	FALSE	FALSE	FALSE	vmTDMH	35476573	0.830606	0.022881	outcome	TRUE	reported	textfile	500348	33796	0.00744725	5.40356e-09	IDO1	exposure	TRUE	reported	DPC8B2	textfile	2	1	TRUE	0.00100616	34.0363	102.676	NA	NA	0.00100622	33796	9.14635e-08	500348	TRUE	2.24696e-08
	rs597808	G	A	G	A	-0.123977	0.0137037	0.51577	0.587034	FALSE	FALSE	FALSE	vmTDMH	111535554	0.521482	0.0213766	outcome	TRUE	reported	textfile	500348	33796	0.00726151	2.34963e-65	IDO1	exposure	TRUE	reported	DPC8B2	textfile	2	1	TRUE	0.00855132	291.476	102.676	NA	NA	0.00855182	33796	8.21349e-07	500348	TRUE	5.20017e-60
	rs60039965	T	C	T	C	-0.0567135	0.0320455	0.205145	0.214373	FALSE	FALSE	FALSE	vmTDMH	40051981	0.213637	0.0257678	outcome	TRUE	reported	textfile	500348	33796	0.00920064	7.08908e-10	IDO1	exposure	TRUE	reported	DPC8B2	textfile	2	1	TRUE	0.00112301	37.9937	102.676	NA	NA	0.00112308	33796	3.09106e-06	500348	TRUE	1.58689e-08
	rs615134	A	T	A	T	-0.0860491	0.00914891	0.113084	0.0485939	FALSE	TRUE	FALSE	vmTDMH	111565891	0.852233	0.0491164	outcome	TRUE	reported	textfile	500348	33796	0.0115535	9.48637e-14	IDO1	exposure	TRUE	reported	DPC8B2	textfile	2	1	TRUE	0.00163866	55.4677	102.676	NA	NA	0.00163875	33796	6.9345e-08	500348	TRUE	8.09702e-13
	rs62511249	T	G	T	G	-0.157521	-0.0006783	0.0398858	0.015113	FALSE	FALSE	FALSE	vmTDMH	39861229	0.993753	0.0866272	outcome	TRUE	reported	textfile	500348	33796	0.0192074	2.38342e-16	IDO1	exposure	TRUE	reported	DPC8B2	textfile	2	1	TRUE	0.00198615	67.2534	102.676	NA	NA	0.00198626	33796	1.22519e-10	500348	TRUE	2.14473e-15
	rs62512634	C	G	C	G	-0.208941	0.0180192	0.0915679	0.163247	FALSE	TRUE	FALSE	vmTDMH	39926296	0.527197	0.0284982	outcome	TRUE	reported	textfile	500348	33796	0.0130722	1.66341e-57	IDO1	exposure	TRUE	reported	DPC8B2	textfile	2	1	TRUE	0.00750264	255.461	102.676	NA	NA	0.00750308	33796	7.99034e-07	500348	TRUE	8.77278e-53
	rs6474127	T	C	T	C	-0.0880391	-0.0101544	0.600382	0.588283	FALSE	FALSE	FALSE	vmTDMH	39335818	0.634173	0.0213389	outcome	TRUE	reported	textfile	500348	33796	0.00753898	1.65425e-31	IDO1	exposure	TRUE	reported	DPC8B2	textfile	2	1	TRUE	0.00401894	136.364	102.676	NA	NA	0.00401918	33796	4.52578e-07	500348	TRUE	5.40736e-29
	rs7010461	T	C	T	C	0.276412	-0.0046812	0.334077	0.274756	FALSE	FALSE	FALSE	vmTDMH	39923925	0.842948	0.0236275	outcome	TRUE	reported	textfile	500348	33796	0.00802683	1e-200	IDO1	exposure	TRUE	reported	DPC8B2	textfile	2	1	TRUE	0.0338987	1185.77	102.676	NA	NA	0.0339006	33796	7.84521e-08	500348	TRUE	4.62258e-240
	rs7015219	G	A	G	A	0.0684334	-0.0012351	0.444405	0.416814	FALSE	FALSE	FALSE	vmTDMH	38962919	0.953962	0.0213927	outcome	TRUE	reported	textfile	500348	33796	0.00746724	4.97852e-20	IDO1	exposure	TRUE	reported	DPC8B2	textfile	2	1	TRUE	0.00247898	83.9828	102.676	NA	NA	0.00247912	33796	6.66143e-09	500348	TRUE	8.63329e-19
	rs72642895	G	A	G	A	0.21065	0.0289874	0.114879	0.0892267	FALSE	FALSE	FALSE	vmTDMH	39888528	0.430753	0.0367905	outcome	TRUE	reported	textfile	500348	33796	0.0117432	5.94292e-72	IDO1	exposure	TRUE	reported	DPC8B2	textfile	2	1	TRUE	0.00943125	321.754	102.676	NA	NA	0.0094318	33796	1.24073e-06	500348	TRUE	8.07093e-66
	rs74521242	C	G	C	G	0.220715	0.365806	0.0153078	0.0050368	FALSE	TRUE	FALSE	vmTDMH	39854333	0.0129545	0.147205	outcome	TRUE	reported	textfile	500348	33796	0.0308064	7.80369e-13	IDO1	exposure	TRUE	reported	DPC8B2	textfile	2	1	TRUE	0.00151655	51.3282	102.676	NA	NA	0.00151664	33796	1.23419e-05	500348	TRUE	2.83879e-10
	rs7846217	T	C	T	C	-0.135648	0.0159225	0.865827	0.825335	FALSE	FALSE	FALSE	vmTDMH	39935799	0.567089	0.0278198	outcome	TRUE	reported	textfile	500348	33796	0.0107795	2.59e-36	IDO1	exposure	TRUE	reported	DPC8B2	textfile	2	1	TRUE	0.00466374	158.345	102.676	NA	NA	0.00466401	33796	6.54702e-07	500348	TRUE	2.6043e-33
	rs79043633	A	C	A	C	-0.159834	0.0779966	0.0470618	0.0483867	FALSE	FALSE	FALSE	vmTDMH	39963985	0.115071	0.0494964	outcome	TRUE	reported	textfile	500348	33796	0.0174663	5.64287e-20	IDO1	exposure	TRUE	reported	DPC8B2	textfile	2	1	TRUE	0.0024717	83.7357	102.676	NA	NA	0.00247185	33796	4.96285e-06	500348	TRUE	2.75178e-17
	rs805288	T	C	T	C	0.0477187	-0.0344657	0.251128	0.384089	FALSE	FALSE	FALSE	vmTDMH	31710251	0.111742	0.0216709	outcome	TRUE	reported	textfile	500348	33796	0.00844154	1.57808e-08	IDO1	exposure	TRUE	reported	DPC8B2	textfile	2	1	TRUE	0.00094462	31.9527	102.676	NA	NA	0.00094468	33796	5.05531e-06	500348	TRUE	3.97548e-07
	rs9275638	T	C	T	C	0.0630517	-0.0440432	0.120454	0.144145	FALSE	FALSE	FALSE	vmTDMH	32716983	0.143239	0.0300876	outcome	TRUE	reported	textfile	500348	33796	0.0112074	1.84557e-08	IDO1	exposure	TRUE	reported	DPC8B2	textfile	2	1	TRUE	0.00093565	31.6489	102.676	NA	NA	0.0009357	33796	4.28263e-06	500348	TRUE	3.85663e-07
	rs933296	C	A	C	A	-0.0542311	0.0407453	0.676175	0.683076	FALSE	FALSE	FALSE	vmTDMH	110915044	0.0714644	0.0226047	outcome	TRUE	reported	textfile	500348	33796	0.00774412	2.50784e-12	IDO1	exposure	TRUE	reported	DPC8B2	textfile	2	1	TRUE	0.00144896	49.0373	102.676	NA	NA	0.00144905	33796	6.49358e-06	500348	TRUE	2.5718e-10
	rs976702	G	A	G	A	0.0527006	-0.028648	0.324418	0.261679	FALSE	FALSE	FALSE	vmTDMH	112797469	0.231799	0.0239585	outcome	TRUE	reported	textfile	500348	33796	0.00783881	1.77951e-11	IDO1	exposure	TRUE	reported	DPC8B2	textfile	2	1	TRUE	0.00133563	45.1965	102.676	NA	NA	0.00133571	33796	2.85758e-06	500348	TRUE	5.48419e-10
IL1A_P01583_OID20488_v1_Inflammation	rs114741460	T	C	T	C	-0.222002	0.0545678	0.0453896	0.00524546	FALSE	FALSE	FALSE	yEVN66	32626607	0.712357	0.148004	outcome	TRUE	reported	textfile	500348	33084	0.0198003	3.55877e-29	IL1A	exposure	TRUE	reported	B8EDyA	textfile	2	1	TRUE	0.00378534	125.703	72.6788	NA	NA	0.00378557	33084	2.71679e-07	500348	TRUE	5.31819e-27
	rs116136354	C	A	C	A	-0.162213	-0.111364	0.0187726	0.029164	FALSE	FALSE	FALSE	yEVN66	33033799	0.0745538	0.0624518	outcome	TRUE	reported	textfile	500348	33084	0.028382	1.09489e-08	IL1A	exposure	TRUE	reported	B8EDyA	textfile	2	1	TRUE	0.00098637	32.6632	72.6788	NA	NA	0.00098643	33084	6.35516e-06	500348	TRUE	3.57637e-07
	rs28464365	C	T	C	T	-0.26713	-0.0967638	0.0438157	0.0436506	FALSE	FALSE	FALSE	yEVN66	32619273	0.0592202	0.0512914	outcome	TRUE	reported	textfile	500348	33084	0.0188631	1.58599e-45	IL1A	exposure	TRUE	reported	B8EDyA	textfile	2	1	TRUE	0.00602527	200.536	72.6788	NA	NA	0.00602563	33084	7.11317e-06	500348	TRUE	5.77019e-40
	rs377743	A	G	A	G	-0.0593143	0.00304851	0.190297	0.160834	FALSE	FALSE	FALSE	yEVN66	32243288	0.915265	0.0286514	outcome	TRUE	reported	textfile	500348	33084	0.0098218	1.55032e-09	IL1A	exposure	TRUE	reported	B8EDyA	textfile	2	1	TRUE	0.00110113	36.4679	72.6788	NA	NA	0.0011012	33084	2.26263e-08	500348	TRUE	5.84509e-09
	rs397081	C	T	C	T	-0.135711	-0.0950599	0.0410621	0.0347455	FALSE	FALSE	FALSE	yEVN66	32224840	0.0999724	0.0577875	outcome	TRUE	reported	textfile	500348	33084	0.019428	2.84119e-12	IL1A	exposure	TRUE	reported	B8EDyA	textfile	2	1	TRUE	0.00147271	48.7919	72.6788	NA	NA	0.00147279	33084	5.40822e-06	500348	TRUE	2.09996e-10
	rs74434374	A	C	A	C	-0.127226	-0.0572873	0.0430202	0.0338359	FALSE	FALSE	FALSE	yEVN66	31882531	0.324511	0.0581461	outcome	TRUE	reported	textfile	500348	33084	0.0191047	2.74916e-11	IL1A	exposure	TRUE	reported	B8EDyA	textfile	2	1	TRUE	0.00133866	44.345	72.6788	NA	NA	0.00133874	33084	1.94001e-06	500348	TRUE	5.54959e-10
	rs76024631	C	T	C	T	-0.119902	-0.0817722	0.059092	0.0578582	FALSE	FALSE	FALSE	yEVN66	32121211	0.0692548	0.04501	outcome	TRUE	reported	textfile	500348	33084	0.0163798	2.47742e-13	IL1A	exposure	TRUE	reported	B8EDyA	textfile	2	1	TRUE	0.00161702	53.5808	72.6788	NA	NA	0.00161712	33084	6.5966e-06	500348	TRUE	3.24387e-11
	rs9501640	C	A	C	A	-0.200152	-0.055788	0.0147266	0.0023309	FALSE	FALSE	FALSE	yEVN66	32457151	0.794519	0.214201	outcome	TRUE	reported	textfile	500348	33084	0.0319092	3.55189e-10	IL1A	exposure	TRUE	reported	B8EDyA	textfile	2	1	TRUE	0.00118783	39.3425	72.6788	NA	NA	0.0011879	33084	1.35571e-07	500348	TRUE	1.86923e-09
KCTD5_Q9NXV2_OID31148_v1_Neurology_II	rs1039968	C	T	C	T	0.0464368	-0.0011469	0.299617	0.278879	FALSE	FALSE	FALSE	S37Ujs	202692428	0.960983	0.0234453	outcome	TRUE	reported	textfile	500348	33199	0.0081623	1.27647e-08	KCTD5	exposure	TRUE	reported	YI3mpH	textfile	2	1	TRUE	0.00097398	32.3648	34.9364	NA	NA	0.00097404	33199	4.78291e-09	500348	TRUE	3.88122e-08
	rs1354034	C	T	C	T	0.043291	-0.0392076	0.603994	0.705189	FALSE	FALSE	FALSE	S37Ujs	56815721	0.0904357	0.0231572	outcome	TRUE	reported	textfile	500348	33199	0.00762006	1.33761e-08	KCTD5	exposure	TRUE	reported	YI3mpH	textfile	2	1	TRUE	0.00097125	32.274	34.9364	NA	NA	0.00097131	33199	5.72922e-06	500348	TRUE	3.80788e-07
	rs3184504	C	T	C	T	-0.0487621	0.0165287	0.517561	0.593079	FALSE	FALSE	FALSE	S37Ujs	111446804	0.440429	0.0214251	outcome	TRUE	reported	textfile	500348	33199	0.00744271	5.68984e-11	KCTD5	exposure	TRUE	reported	YI3mpH	textfile	2	1	TRUE	0.00129127	42.9217	34.9364	NA	NA	0.00129135	33199	1.18949e-06	500348	TRUE	7.71528e-10
	rs4435292	T	C	T	C	-0.0485059	0.0349953	0.324517	0.358765	FALSE	FALSE	FALSE	S37Ujs	75039698	0.110659	0.0219374	outcome	TRUE	reported	textfile	500348	33199	0.00804189	1.62289e-09	KCTD5	exposure	TRUE	reported	YI3mpH	textfile	2	1	TRUE	0.00109464	36.3787	34.9364	NA	NA	0.00109471	33199	5.086e-06	500348	TRUE	5.27037e-08
	rs4821544	C	T	C	T	-0.0489938	0.0199253	0.302404	0.220232	FALSE	FALSE	FALSE	S37Ujs	36862461	0.440922	0.0258557	outcome	TRUE	reported	textfile	500348	33199	0.00814396	1.78817e-09	KCTD5	exposure	TRUE	reported	YI3mpH	textfile	2	1	TRUE	0.00108896	36.1897	34.9364	NA	NA	0.00108903	33199	1.18693e-06	500348	TRUE	1.77676e-08
	rs6535445	C	T	C	T	-0.0473201	0.0318505	0.338102	0.255553	FALSE	FALSE	FALSE	S37Ujs	83230274	0.187374	0.0241587	outcome	TRUE	reported	textfile	500348	33199	0.0078942	2.0439e-09	KCTD5	exposure	TRUE	reported	YI3mpH	textfile	2	1	TRUE	0.00108114	35.9293	34.9364	NA	NA	0.0010812	33199	3.47387e-06	500348	TRUE	4.37934e-08
	rs75142690	C	A	C	A	-0.0554473	0.0464635	0.165549	0.191316	FALSE	FALSE	FALSE	S37Ujs	136266337	0.0822716	0.0267392	outcome	TRUE	reported	textfile	500348	33199	0.0100782	3.76088e-08	KCTD5	exposure	TRUE	reported	YI3mpH	textfile	2	1	TRUE	0.00091091	30.267	34.9364	NA	NA	0.00091096	33199	6.03468e-06	500348	TRUE	9.9067e-07
	rs9272326	T	C	T	C	-0.0560166	0.0146074	0.226878	0.173549	FALSE	FALSE	FALSE	S37Ujs	32636392	0.602945	0.028082	outcome	TRUE	reported	textfile	500348	33199	0.00908456	6.9981e-10	KCTD5	exposure	TRUE	reported	YI3mpH	textfile	2	1	TRUE	0.00114394	38.0189	34.9364	NA	NA	0.00114401	33199	5.40778e-07	500348	TRUE	5.21222e-09
	rs9276757	C	A	C	A	-0.0488598	0.00985002	0.228014	0.22867	FALSE	FALSE	FALSE	S37Ujs	32805079	0.694194	0.0250529	outcome	TRUE	reported	textfile	500348	33199	0.00890791	4.13485e-08	KCTD5	exposure	TRUE	reported	YI3mpH	textfile	2	1	TRUE	0.00090539	30.0833	34.9364	NA	NA	0.00090544	33199	3.0895e-07	500348	TRUE	1.86147e-07
MANSC4_A6NHS7_OID30141_v1_Cardiometabolic_II	rs10083012	T	C	T	C	-0.270243	0.131222	0.0106729	0.00647222	FALSE	FALSE	FALSE	IwrOUq	27784572	0.323429	0.132891	outcome	TRUE	reported	textfile	500348	32862	0.0372023	3.75405e-13	MANSC4	exposure	TRUE	reported	wpHNJ4	textfile	2	1	TRUE	0.00160317	52.7646	203.909	NA	NA	0.00160326	32862	1.94873e-06	500348	TRUE	1.1241e-11
	rs1050287	C	T	C	T	-0.340642	0.00025062	0.493445	0.550796	FALSE	FALSE	FALSE	IwrOUq	27801574	0.990598	0.0212689	outcome	TRUE	reported	textfile	500348	32862	0.00759682	1e-200	MANSC4	exposure	TRUE	reported	wpHNJ4	textfile	2	1	TRUE	0.0576565	2010.51	203.909	NA	NA	0.0576598	32862	2.7751e-10	500348	TRUE	0
	rs1050288	T	C	T	C	-0.333375	-0.0219301	0.335759	0.336996	FALSE	FALSE	FALSE	IwrOUq	27802363	0.325099	0.0222859	outcome	TRUE	reported	textfile	500348	32862	0.00805032	1e-200	MANSC4	exposure	TRUE	reported	wpHNJ4	textfile	2	1	TRUE	0.0495968	1714.8	203.909	NA	NA	0.0495997	32862	1.93531e-06	500348	TRUE	0
	rs10734762	G	C	G	C	0.191202	-0.0057113	0.871782	0.91731	FALSE	TRUE	FALSE	IwrOUq	27692241	0.881415	0.0382857	outcome	TRUE	reported	textfile	500348	32862	0.0112391	6.6696e-65	MANSC4	exposure	TRUE	reported	wpHNJ4	textfile	2	1	TRUE	0.00873011	289.398	203.909	NA	NA	0.00873064	32862	4.44759e-08	500348	TRUE	1.41452e-60
	rs10771358	G	T	G	T	0.137754	0.0040564	0.890094	0.907439	FALSE	FALSE	FALSE	IwrOUq	27734616	0.911353	0.036435	outcome	TRUE	reported	textfile	500348	32862	0.0121097	5.5335e-30	MANSC4	exposure	TRUE	reported	wpHNJ4	textfile	2	1	TRUE	0.0039223	129.394	203.909	NA	NA	0.00392254	32862	2.47727e-08	500348	TRUE	4.54248e-28
	rs10771375	G	A	G	A	0.303457	0.00965754	0.473209	0.425429	FALSE	FALSE	FALSE	IwrOUq	27816155	0.651926	0.0214094	outcome	TRUE	reported	textfile	500348	32862	0.00759157	1e-200	MANSC4	exposure	TRUE	reported	wpHNJ4	textfile	2	1	TRUE	0.046368	1597.73	203.909	NA	NA	0.0463706	32862	4.06681e-07	500348	TRUE	0
	rs10842965	T	C	T	C	0.0902867	0.025097	0.522566	0.475492	FALSE	FALSE	FALSE	IwrOUq	27647247	0.250255	0.0218286	outcome	TRUE	reported	textfile	500348	32862	0.00844348	1.09698e-26	MANSC4	exposure	TRUE	reported	wpHNJ4	textfile	2	1	TRUE	0.00346739	114.335	203.909	NA	NA	0.0034676	32862	2.64192e-06	500348	TRUE	7.74765e-24
	rs10843015	T	C	T	C	0.172659	-0.0020943	0.127023	0.104614	FALSE	FALSE	FALSE	IwrOUq	27876621	0.952026	0.0348103	outcome	TRUE	reported	textfile	500348	32862	0.0116814	1.94984e-49	MANSC4	exposure	TRUE	reported	wpHNJ4	textfile	2	1	TRUE	0.00660415	218.455	203.909	NA	NA	0.00660455	32862	7.23401e-09	500348	TRUE	2.63611e-46
	rs10843090	T	G	T	G	-0.0597914	0.00506272	0.470776	0.521863	FALSE	FALSE	FALSE	IwrOUq	28084798	0.810817	0.02115	outcome	TRUE	reported	textfile	500348	32862	0.00762124	4.31718e-15	MANSC4	exposure	TRUE	reported	wpHNJ4	textfile	2	1	TRUE	0.00186947	61.546	203.909	NA	NA	0.00186959	32862	1.14519e-07	500348	TRUE	4.77697e-14
	rs10995299	T	C	T	C	0.076322	0.0216701	0.410884	0.353096	FALSE	FALSE	FALSE	IwrOUq	62744443	0.32612	0.0220683	outcome	TRUE	reported	textfile	500348	32862	0.00639153	7.22437e-33	MANSC4	exposure	TRUE	reported	wpHNJ4	textfile	2	1	TRUE	0.00432032	142.582	203.909	NA	NA	0.00432058	32862	1.92714e-06	500348	TRUE	1.10557e-29
	rs11049080	T	C	T	C	0.128914	0.0637405	0.0508186	0.0446656	FALSE	FALSE	FALSE	IwrOUq	27647394	0.225933	0.0526388	outcome	TRUE	reported	textfile	500348	32862	0.0170546	4.06537e-14	MANSC4	exposure	TRUE	reported	wpHNJ4	textfile	2	1	TRUE	0.00173568	57.1335	203.909	NA	NA	0.00173578	32862	2.93054e-06	500348	TRUE	2.22738e-12
	rs11049097	G	A	G	A	0.657346	0.00943863	0.0655524	0.0836986	FALSE	FALSE	FALSE	IwrOUq	27702761	0.803499	0.0379333	outcome	TRUE	reported	textfile	500348	32862	0.0152631	1e-200	MANSC4	exposure	TRUE	reported	wpHNJ4	textfile	2	1	TRUE	0.0534272	1854.71	203.909	NA	NA	0.0534303	32862	1.23739e-07	500348	TRUE	0
	rs11049163	A	C	A	C	-0.223222	-0.0018115	0.254778	0.178776	FALSE	FALSE	FALSE	IwrOUq	27816506	0.947783	0.0276606	outcome	TRUE	reported	textfile	500348	32862	0.00863559	2.49459e-147	MANSC4	exposure	TRUE	reported	wpHNJ4	textfile	2	1	TRUE	0.0199276	668.134	203.909	NA	NA	0.0199287	32862	8.5723e-09	500348	TRUE	2.79703e-137
	rs11049167	T	C	T	C	0.199829	0.00184432	0.186083	0.171462	FALSE	FALSE	FALSE	IwrOUq	27819969	0.947436	0.0279754	outcome	TRUE	reported	textfile	500348	32862	0.00966628	6.09256e-95	MANSC4	exposure	TRUE	reported	wpHNJ4	textfile	2	1	TRUE	0.0128379	427.338	203.909	NA	NA	0.0128386	32862	8.68659e-09	500348	TRUE	1.0915e-88
	rs11049266	A	G	A	G	-0.222614	0.0466543	0.0137129	0.00603603	FALSE	FALSE	FALSE	IwrOUq	28004778	0.734917	0.137789	outcome	TRUE	reported	textfile	500348	32862	0.0362108	7.85995e-10	MANSC4	exposure	TRUE	reported	wpHNJ4	textfile	2	1	TRUE	0.00114878	37.7922	203.909	NA	NA	0.00114885	32862	2.29131e-07	500348	TRUE	4.358e-09
	rs11057841	T	C	T	C	0.074058	-0.0170176	0.14011	0.140131	FALSE	FALSE	FALSE	IwrOUq	124832197	0.578177	0.0306044	outcome	TRUE	reported	textfile	500348	32862	0.011028	1.87456e-11	MANSC4	exposure	TRUE	reported	wpHNJ4	textfile	2	1	TRUE	0.00137044	45.0945	203.909	NA	NA	0.00137053	32862	6.17957e-07	500348	TRUE	1.94506e-10
	rs111718686	C	T	C	T	-0.10185	-0.0239417	0.134394	0.247817	FALSE	FALSE	FALSE	IwrOUq	32729628	0.326356	0.0243934	outcome	TRUE	reported	textfile	500348	32862	0.00942993	3.41507e-27	MANSC4	exposure	TRUE	reported	wpHNJ4	textfile	2	1	TRUE	0.0035373	116.648	203.909	NA	NA	0.00353752	32862	1.92528e-06	500348	TRUE	1.74068e-24
	rs111765208	T	C	T	C	-0.203203	-0.0516813	0.144288	0.212147	FALSE	FALSE	FALSE	IwrOUq	27775610	0.045144	0.025798	outcome	TRUE	reported	textfile	500348	32862	0.0108052	6.74528e-79	MANSC4	exposure	TRUE	reported	wpHNJ4	textfile	2	1	TRUE	0.0106476	353.646	203.909	NA	NA	0.0106482	32862	8.02086e-06	500348	TRUE	5.25793e-70
	rs111899803	A	G	A	G	0.132339	0.00965264	0.0405602	0.039011	FALSE	FALSE	FALSE	IwrOUq	27570051	0.861042	0.055143	outcome	TRUE	reported	textfile	500348	32862	0.019634	1.58052e-11	MANSC4	exposure	TRUE	reported	wpHNJ4	textfile	2	1	TRUE	0.00138059	45.4288	203.909	NA	NA	0.00138067	32862	6.12408e-08	500348	TRUE	8.91741e-11
	rs112431342	T	C	T	C	0.202088	-0.0138507	0.0159621	0.0304501	FALSE	FALSE	FALSE	IwrOUq	27372874	0.821576	0.0614171	outcome	TRUE	reported	textfile	500348	32862	0.0315026	1.40867e-10	MANSC4	exposure	TRUE	reported	wpHNJ4	textfile	2	1	TRUE	0.00125069	41.1492	203.909	NA	NA	0.00125077	32862	1.01647e-07	500348	TRUE	7.42378e-10
	rs112679012	A	G	A	G	-0.3102	0.0220627	0.021557	0.0194245	FALSE	FALSE	FALSE	IwrOUq	27751636	0.775334	0.0773031	outcome	TRUE	reported	textfile	500348	32862	0.0267687	4.73042e-31	MANSC4	exposure	TRUE	reported	wpHNJ4	textfile	2	1	TRUE	0.00406971	134.277	203.909	NA	NA	0.00406996	32862	1.62799e-07	500348	TRUE	7.42553e-29
	rs11608902	T	C	T	C	-0.0910936	0.0540901	0.0691376	0.0398837	FALSE	FALSE	FALSE	IwrOUq	28160131	0.313833	0.0537029	outcome	TRUE	reported	textfile	500348	32862	0.0148658	8.91436e-10	MANSC4	exposure	TRUE	reported	wpHNJ4	textfile	2	1	TRUE	0.00114132	37.5468	203.909	NA	NA	0.00114139	32862	2.02754e-06	500348	TRUE	1.31073e-08
	rs117157521	T	A	T	A	0.136318	0.0724283	0.0258898	0.0148587	FALSE	TRUE	FALSE	IwrOUq	28074282	0.422859	0.0903693	outcome	TRUE	reported	textfile	500348	32862	0.0244923	2.61042e-08	MANSC4	exposure	TRUE	reported	wpHNJ4	textfile	2	1	TRUE	0.00094177	30.9757	203.909	NA	NA	0.00094183	32862	1.28382e-06	500348	TRUE	2.08453e-07
	rs117236472	T	C	T	C	0.174396	-0.0218115	0.0204796	0.013422	FALSE	FALSE	FALSE	IwrOUq	27968130	0.814495	0.0929605	outcome	TRUE	reported	textfile	500348	32862	0.0265123	4.7709e-11	MANSC4	exposure	TRUE	reported	wpHNJ4	textfile	2	1	TRUE	0.00131496	43.2665	203.909	NA	NA	0.00131504	32862	1.10028e-07	500348	TRUE	2.74954e-10
	rs117339166	C	G	C	G	-0.373712	-0.0407168	0.0169813	0.017787	FALSE	TRUE	FALSE	IwrOUq	27706335	0.607232	0.0792113	outcome	TRUE	reported	textfile	500348	32862	0.0299615	1.04737e-35	MANSC4	exposure	TRUE	reported	wpHNJ4	textfile	2	1	TRUE	0.00471196	155.568	203.909	NA	NA	0.00471225	32862	5.28083e-07	500348	TRUE	6.8677e-33
	rs117985289	G	A	G	A	-0.275159	-0.111761	0.00836417	0.0165563	FALSE	FALSE	FALSE	IwrOUq	27763848	0.190992	0.0854673	outcome	TRUE	reported	textfile	500348	32862	0.0442193	4.89001e-10	MANSC4	exposure	TRUE	reported	wpHNJ4	textfile	2	1	TRUE	0.0011769	38.7184	203.909	NA	NA	0.00117697	32862	3.4175e-06	500348	TRUE	1.18462e-08
	rs118037792	G	A	G	A	-0.353283	-0.176891	0.0172966	0.00823158	FALSE	FALSE	FALSE	IwrOUq	27767154	0.140622	0.12005	outcome	TRUE	reported	textfile	500348	32862	0.0301317	9.53235e-32	MANSC4	exposure	TRUE	reported	wpHNJ4	textfile	2	1	TRUE	0.00416573	137.459	203.909	NA	NA	0.00416598	32862	4.33925e-06	500348	TRUE	4.57495e-28
	rs11834107	T	C	T	C	-0.0784039	-0.0248961	0.294575	0.232973	FALSE	FALSE	FALSE	IwrOUq	27647420	0.328978	0.0255038	outcome	TRUE	reported	textfile	500348	32862	0.00882413	6.38263e-19	MANSC4	exposure	TRUE	reported	wpHNJ4	textfile	2	1	TRUE	0.0023966	78.9415	203.909	NA	NA	0.00239675	32862	1.9045e-06	500348	TRUE	6.21164e-17
	rs12175179	T	C	T	C	-0.0927631	-0.0156267	0.121187	0.225474	FALSE	FALSE	FALSE	IwrOUq	31072487	0.533437	0.0250923	outcome	TRUE	reported	textfile	500348	32862	0.00966655	8.28705e-22	MANSC4	exposure	TRUE	reported	wpHNJ4	textfile	2	1	TRUE	0.00279446	92.0833	203.909	NA	NA	0.00279463	32862	7.75145e-07	500348	TRUE	6.43089e-20
	rs12350739	A	G	A	G	-0.0356724	0.0126934	0.61274	0.544306	FALSE	FALSE	FALSE	IwrOUq	16885019	0.548479	0.0211542	outcome	TRUE	reported	textfile	500348	32862	0.00644315	3.08603e-08	MANSC4	exposure	TRUE	reported	wpHNJ4	textfile	2	1	TRUE	0.0009319	30.6508	203.909	NA	NA	0.00093196	32862	7.19601e-07	500348	TRUE	1.85505e-07
	rs12423734	T	C	T	C	-0.231908	0.0113942	0.019734	0.0407809	FALSE	FALSE	FALSE	IwrOUq	27749261	0.830375	0.053189	outcome	TRUE	reported	textfile	500348	32862	0.0271786	1.42922e-17	MANSC4	exposure	TRUE	reported	wpHNJ4	textfile	2	1	TRUE	0.00221066	72.8033	203.909	NA	NA	0.0022108	32862	9.17178e-08	500348	TRUE	2.225e-16
	rs12426278	A	G	A	G	-0.0677693	-0.0013842	0.211915	0.244219	FALSE	FALSE	FALSE	IwrOUq	27826694	0.955419	0.0247612	outcome	TRUE	reported	textfile	500348	32862	0.0093802	5.02111e-13	MANSC4	exposure	TRUE	reported	wpHNJ4	textfile	2	1	TRUE	0.00158584	52.1934	203.909	NA	NA	0.00158593	32862	6.24601e-09	500348	TRUE	2.895e-12
	rs1264375	C	T	C	T	0.0384736	0.0387792	0.294835	0.233537	FALSE	FALSE	FALSE	IwrOUq	30798434	0.120892	0.0250021	outcome	TRUE	reported	textfile	500348	32862	0.00698308	3.59774e-08	MANSC4	exposure	TRUE	reported	wpHNJ4	textfile	2	1	TRUE	0.00092286	30.3532	203.909	NA	NA	0.00092292	32862	4.80809e-06	500348	TRUE	7.37789e-07
	rs1265764	A	G	A	G	0.120259	0.0471924	0.0476386	0.0393385	FALSE	FALSE	FALSE	IwrOUq	32345882	0.427408	0.0594636	outcome	TRUE	reported	textfile	500348	32862	0.0147993	4.43711e-16	MANSC4	exposure	TRUE	reported	wpHNJ4	textfile	2	1	TRUE	0.00200534	66.0277	203.909	NA	NA	0.00200546	32862	1.25884e-06	500348	TRUE	1.69523e-14
	rs12815535	T	C	T	C	-0.0499633	-0.0065407	0.271785	0.342572	FALSE	FALSE	FALSE	IwrOUq	29513957	0.770698	0.0224409	outcome	TRUE	reported	textfile	500348	32862	0.00887788	1.82474e-08	MANSC4	exposure	TRUE	reported	wpHNJ4	textfile	2	1	TRUE	0.00096288	31.6707	203.909	NA	NA	0.00096294	32862	1.69782e-07	500348	TRUE	7.51664e-08
	rs13215476	A	T	A	T	0.0445546	-0.029874	0.408912	0.279631	FALSE	TRUE	FALSE	IwrOUq	28438359	0.20261	0.0234462	outcome	TRUE	reported	textfile	500348	32862	0.00639253	3.17395e-12	MANSC4	exposure	TRUE	reported	wpHNJ4	textfile	2	1	TRUE	0.00147606	48.575	203.909	NA	NA	0.00147615	32862	3.24467e-06	500348	TRUE	1.24656e-10
	rs139600893	T	C	T	C	0.189679	0.00371007	0.0189683	0.0254143	FALSE	FALSE	FALSE	IwrOUq	27306887	0.955911	0.0671078	outcome	TRUE	reported	textfile	500348	32862	0.0283262	2.13845e-11	MANSC4	exposure	TRUE	reported	wpHNJ4	textfile	2	1	TRUE	0.00136262	44.8369	203.909	NA	NA	0.00136271	32862	6.10869e-09	500348	TRUE	9.71433e-11
	rs140088659	G	C	G	C	0.19849	0.0102835	0.015331	0.034825	FALSE	TRUE	FALSE	IwrOUq	27611075	0.859216	0.0579773	outcome	TRUE	reported	textfile	500348	32862	0.0319359	5.12389e-10	MANSC4	exposure	TRUE	reported	wpHNJ4	textfile	2	1	TRUE	0.00117413	38.6271	203.909	NA	NA	0.0011742	32862	6.28775e-08	500348	TRUE	2.29518e-09
	rs141700062	T	C	T	C	0.205091	-0.0523559	0.0183234	0.0235491	FALSE	FALSE	FALSE	IwrOUq	27544703	0.456276	0.0702772	outcome	TRUE	reported	textfile	500348	32862	0.0289764	1.46386e-12	MANSC4	exposure	TRUE	reported	wpHNJ4	textfile	2	1	TRUE	0.00152212	50.0931	203.909	NA	NA	0.00152221	32862	1.10926e-06	500348	TRUE	2.56638e-11
	rs142200831	A	G	A	G	-0.215013	0.01093	0.0158265	0.00384504	FALSE	FALSE	FALSE	IwrOUq	27836444	0.949736	0.173386	outcome	TRUE	reported	textfile	500348	32862	0.031436	7.93414e-12	MANSC4	exposure	TRUE	reported	wpHNJ4	textfile	2	1	TRUE	0.00142155	46.7787	203.909	NA	NA	0.00142164	32862	7.94222e-09	500348	TRUE	3.88801e-11
	rs142892661	T	C	T	C	0.393929	0.192969	0.0150828	0.0218473	FALSE	FALSE	FALSE	IwrOUq	28197205	0.0041735	0.0673601	outcome	TRUE	reported	textfile	500348	32862	0.032254	2.63937e-34	MANSC4	exposure	TRUE	reported	wpHNJ4	textfile	2	1	TRUE	0.00451864	149.157	203.909	NA	NA	0.00451892	32862	1.64018e-05	500348	TRUE	1.11208e-28
	rs142999594	A	G	A	G	-0.287684	-0.172958	0.0105385	0.00281009	FALSE	FALSE	FALSE	IwrOUq	27838148	0.384007	0.198679	outcome	TRUE	reported	textfile	500348	32862	0.039103	1.87975e-13	MANSC4	exposure	TRUE	reported	wpHNJ4	textfile	2	1	TRUE	0.00164438	54.1234	203.909	NA	NA	0.00164448	32862	1.51463e-06	500348	TRUE	4.89406e-12
	rs143160033	G	C	G	C	-0.12458	-0.128943	0.0329817	0.0163526	FALSE	TRUE	FALSE	IwrOUq	28275734	0.126474	0.0843784	outcome	TRUE	reported	textfile	500348	32862	0.0213707	5.55994e-09	MANSC4	exposure	TRUE	reported	wpHNJ4	textfile	2	1	TRUE	0.00103304	33.9807	203.909	NA	NA	0.0010331	32862	4.66724e-06	500348	TRUE	1.38985e-07
	rs144112342	C	T	C	T	-0.1276	-0.0722813	0.0253378	0.0186504	FALSE	FALSE	FALSE	IwrOUq	32890300	0.352179	0.0776908	outcome	TRUE	reported	textfile	500348	32862	0.0206123	5.99846e-10	MANSC4	exposure	TRUE	reported	wpHNJ4	textfile	2	1	TRUE	0.00116479	38.3197	203.909	NA	NA	0.00116486	32862	1.72998e-06	500348	TRUE	8.19082e-09
	rs144828902	T	C	T	C	-0.210178	0.129148	0.0149658	0.00402996	FALSE	FALSE	FALSE	IwrOUq	31977846	0.458731	0.174303	outcome	TRUE	reported	textfile	500348	32862	0.0259868	6.07156e-16	MANSC4	exposure	TRUE	reported	wpHNJ4	textfile	2	1	TRUE	0.0019866	65.4097	203.909	NA	NA	0.00198672	32862	1.09722e-06	500348	TRUE	2.04046e-14
	rs148253596	C	A	C	A	0.419882	-0.0334229	0.00961009	0.00061116	FALSE	FALSE	FALSE	IwrOUq	28269993	0.941052	0.451976	outcome	TRUE	reported	textfile	500348	32862	0.0429725	1.50038e-22	MANSC4	exposure	TRUE	reported	wpHNJ4	textfile	2	1	TRUE	0.00289681	95.4656	203.909	NA	NA	0.00289698	32862	1.09292e-08	500348	TRUE	3.65693e-21
	rs149431301	T	C	T	C	0.718646	0.0126421	0.0105087	0.00555395	FALSE	FALSE	FALSE	IwrOUq	27806664	0.929125	0.142134	outcome	TRUE	reported	textfile	500348	32862	0.0386903	5.188e-77	MANSC4	exposure	TRUE	reported	wpHNJ4	textfile	2	1	TRUE	0.0103895	344.984	203.909	NA	NA	0.0103902	32862	1.58115e-08	500348	TRUE	5.8286e-72
	rs149463228	A	G	A	G	-0.265767	-0.0346298	0.0840356	0.035369	FALSE	FALSE	FALSE	IwrOUq	27709951	0.550125	0.0579506	outcome	TRUE	reported	textfile	500348	32862	0.0139844	1.56207e-80	MANSC4	exposure	TRUE	reported	wpHNJ4	textfile	2	1	TRUE	0.0108711	361.15	203.909	NA	NA	0.0108717	32862	7.13696e-07	500348	TRUE	3.12517e-74
	rs150604475	T	A	T	A	-0.189169	-0.53323	0.0169993	0.00602937	FALSE	TRUE	FALSE	IwrOUq	27793231	0.00113642	0.16385	outcome	TRUE	reported	textfile	500348	32862	0.0299575	2.70901e-10	MANSC4	exposure	TRUE	reported	wpHNJ4	textfile	2	1	TRUE	0.0012119	39.8715	203.909	NA	NA	0.00121198	32862	2.11669e-05	500348	TRUE	1.11013e-07
	rs154977	G	C	G	C	-0.0505473	-0.0093472	0.656168	0.727063	FALSE	TRUE	FALSE	IwrOUq	32932241	0.692134	0.0236063	outcome	TRUE	reported	textfile	500348	32862	0.00664409	2.78676e-14	MANSC4	exposure	TRUE	reported	wpHNJ4	textfile	2	1	TRUE	0.00175819	57.876	203.909	NA	NA	0.0017583	32862	3.13352e-07	500348	TRUE	3.61774e-13
	rs1614309	A	G	A	G	0.044929	0.00083233	0.32428	0.223515	FALSE	FALSE	FALSE	IwrOUq	29778107	0.973842	0.025384	outcome	TRUE	reported	textfile	500348	32862	0.00671663	2.24388e-11	MANSC4	exposure	TRUE	reported	wpHNJ4	textfile	2	1	TRUE	0.00135977	44.7429	203.909	NA	NA	0.00135985	32862	2.14884e-09	500348	TRUE	9.79259e-11
	rs1634770	C	T	C	T	-0.0905007	-0.0160863	0.582372	0.647412	FALSE	FALSE	FALSE	IwrOUq	31336445	0.465001	0.0220168	outcome	TRUE	reported	textfile	500348	32862	0.00674448	4.71194e-41	MANSC4	exposure	TRUE	reported	wpHNJ4	textfile	2	1	TRUE	0.00544929	180.045	203.909	NA	NA	0.00544962	32862	1.06692e-06	500348	TRUE	1.5366e-37
	rs16933302	G	A	G	A	0.100583	0.0083571	0.0628499	0.0957697	FALSE	FALSE	FALSE	IwrOUq	28801401	0.816054	0.0359255	outcome	TRUE	reported	textfile	500348	32862	0.0156929	1.46056e-10	MANSC4	exposure	TRUE	reported	wpHNJ4	textfile	2	1	TRUE	0.00124855	41.0787	203.909	NA	NA	0.00124863	32862	1.08152e-07	500348	TRUE	7.76342e-10
	rs170716	A	G	A	G	0.129615	-0.108378	0.0388203	0.0340143	FALSE	FALSE	FALSE	IwrOUq	27997712	0.0657779	0.058903	outcome	TRUE	reported	textfile	500348	32862	0.0200309	9.75214e-11	MANSC4	exposure	TRUE	reported	wpHNJ4	textfile	2	1	TRUE	0.00127251	41.8681	203.909	NA	NA	0.00127259	32862	6.76603e-06	500348	TRUE	6.24654e-09
	rs17197637	C	T	C	T	-0.0402137	-0.0266996	0.448364	0.487529	FALSE	FALSE	FALSE	IwrOUq	31210502	0.204732	0.0210534	outcome	TRUE	reported	textfile	500348	32862	0.00636477	2.64673e-10	MANSC4	exposure	TRUE	reported	wpHNJ4	textfile	2	1	TRUE	0.00121328	39.9168	203.909	NA	NA	0.00121335	32862	3.21435e-06	500348	TRUE	6.46576e-09
	rs17212937	T	C	T	C	-0.0741789	-0.0504167	0.120747	0.161889	FALSE	FALSE	FALSE	IwrOUq	32713562	0.0760449	0.028418	outcome	TRUE	reported	textfile	500348	32862	0.00968648	1.88886e-14	MANSC4	exposure	TRUE	reported	wpHNJ4	textfile	2	1	TRUE	0.0017814	58.6411	203.909	NA	NA	0.0017815	32862	6.29055e-06	500348	TRUE	3.04706e-12
	rs17482078	T	C	T	C	0.0533797	0.0140224	0.224956	0.194908	FALSE	FALSE	FALSE	IwrOUq	96783162	0.597916	0.0265879	outcome	TRUE	reported	textfile	500348	32862	0.00744235	7.36885e-13	MANSC4	exposure	TRUE	reported	wpHNJ4	textfile	2	1	TRUE	0.001563	51.4406	203.909	NA	NA	0.00156309	32862	5.55912e-07	500348	TRUE	9.42192e-12
	rs17583244	C	T	C	T	0.0885198	0.0179532	0.0643202	0.0389805	FALSE	FALSE	FALSE	IwrOUq	32836910	0.739089	0.0539038	outcome	TRUE	reported	textfile	500348	32862	0.0130297	1.0927e-11	MANSC4	exposure	TRUE	reported	wpHNJ4	textfile	2	1	TRUE	0.00140252	46.1515	203.909	NA	NA	0.0014026	32862	2.21704e-07	500348	TRUE	8.20937e-11
	rs17801352	C	T	C	T	-0.0868728	0.0176292	0.165429	0.189648	FALSE	FALSE	FALSE	IwrOUq	27645211	0.522663	0.0275781	outcome	TRUE	reported	textfile	500348	32862	0.010938	1.98472e-15	MANSC4	exposure	TRUE	reported	wpHNJ4	textfile	2	1	TRUE	0.00191587	63.0762	203.909	NA	NA	0.00191598	32862	8.16706e-07	500348	TRUE	4.98116e-14
	rs181117534	A	G	A	G	-0.332293	-0.0316253	0.0258763	0.0236341	FALSE	FALSE	FALSE	IwrOUq	27774979	0.647812	0.0692317	outcome	TRUE	reported	textfile	500348	32862	0.024434	4.02346e-42	MANSC4	exposure	TRUE	reported	wpHNJ4	textfile	2	1	TRUE	0.00559657	184.938	203.909	NA	NA	0.00559691	32862	4.17051e-07	500348	TRUE	6.52511e-39
	rs188097328	G	A	G	A	-0.102236	-0.0047483	0.0577823	0.100124	FALSE	FALSE	FALSE	IwrOUq	28003133	0.893196	0.0353658	outcome	TRUE	reported	textfile	500348	32862	0.0173314	3.65965e-09	MANSC4	exposure	TRUE	reported	wpHNJ4	textfile	2	1	TRUE	0.00105776	34.7948	203.909	NA	NA	0.00105782	32862	3.60271e-08	500348	TRUE	1.34842e-08
	rs188795517	A	G	A	G	-0.182099	-0.0598178	0.0116325	0.0163679	FALSE	FALSE	FALSE	IwrOUq	31933487	0.469009	0.0826106	outcome	TRUE	reported	textfile	500348	32862	0.0301128	1.4735e-09	MANSC4	exposure	TRUE	reported	wpHNJ4	textfile	2	1	TRUE	0.00111157	36.5668	203.909	NA	NA	0.00111164	32862	1.0479e-06	500348	TRUE	1.37072e-08
	rs189117034	G	A	G	A	-0.200057	0.00036619	0.0149998	0.00936605	FALSE	FALSE	FALSE	IwrOUq	31390491	0.997345	0.110058	outcome	TRUE	reported	textfile	500348	32862	0.0302975	4.02624e-11	MANSC4	exposure	TRUE	reported	wpHNJ4	textfile	2	1	TRUE	0.00132503	43.5981	203.909	NA	NA	0.00132511	32862	2.21259e-11	500348	TRUE	1.61544e-10
	rs189982382	T	G	T	G	-0.221703	-0.41181	0.0106975	0.00747609	FALSE	FALSE	FALSE	IwrOUq	27625123	0.00412753	0.143576	outcome	TRUE	reported	textfile	500348	32862	0.0378355	4.63863e-09	MANSC4	exposure	TRUE	reported	wpHNJ4	textfile	2	1	TRUE	0.00104375	34.3335	203.909	NA	NA	0.00104381	32862	1.64419e-05	500348	TRUE	6.93642e-07
	rs190237002	A	G	A	G	-0.129753	-0.0616596	0.0198933	0.0363982	FALSE	FALSE	FALSE	IwrOUq	32972044	0.275865	0.0565864	outcome	TRUE	reported	textfile	500348	32862	0.0237662	4.77397e-08	MANSC4	exposure	TRUE	reported	wpHNJ4	textfile	2	1	TRUE	0.00090621	29.805	203.909	NA	NA	0.00090626	32862	2.37304e-06	500348	TRUE	5.2408e-07
	rs204999	G	A	G	A	0.0610957	0.0436362	0.309293	0.159269	FALSE	FALSE	FALSE	IwrOUq	32142202	0.130169	0.0288326	outcome	TRUE	reported	textfile	500348	32862	0.00684624	4.4978e-19	MANSC4	exposure	TRUE	reported	wpHNJ4	textfile	2	1	TRUE	0.00241753	79.6325	203.909	NA	NA	0.00241768	32862	4.57777e-06	500348	TRUE	1.39329e-16
	rs2071466	T	C	T	C	0.0560583	0.0545525	0.294802	0.23884	FALSE	FALSE	FALSE	IwrOUq	32837530	0.027001	0.0246676	outcome	TRUE	reported	textfile	500348	32862	0.00695033	7.29122e-16	MANSC4	exposure	TRUE	reported	wpHNJ4	textfile	2	1	TRUE	0.00197568	65.0493	203.909	NA	NA	0.0019758	32862	9.77464e-06	500348	TRUE	3.83111e-13
	rs2076311	A	C	A	C	0.0434106	0.0081107	0.314269	0.233974	FALSE	FALSE	FALSE	IwrOUq	33177592	0.745882	0.0250273	outcome	TRUE	reported	textfile	500348	32862	0.0067919	1.6424e-10	MANSC4	exposure	TRUE	reported	wpHNJ4	textfile	2	1	TRUE	0.00124158	40.8491	203.909	NA	NA	0.00124166	32862	2.09903e-07	500348	TRUE	9.98642e-10
	rs2253718	G	T	G	T	-0.0528839	-0.0178563	0.593235	0.699355	FALSE	FALSE	FALSE	IwrOUq	30932650	0.436676	0.0229569	outcome	TRUE	reported	textfile	500348	32862	0.00643675	2.10523e-16	MANSC4	exposure	TRUE	reported	wpHNJ4	textfile	2	1	TRUE	0.00204988	67.4974	203.909	NA	NA	0.00205	32862	1.20916e-06	500348	TRUE	8.30626e-15
	rs2254618	T	A	T	A	-0.0629712	-0.0413371	0.244697	0.319244	FALSE	TRUE	FALSE	IwrOUq	31459362	0.067276	0.0225908	outcome	TRUE	reported	textfile	500348	32862	0.00739238	1.61808e-17	MANSC4	exposure	TRUE	reported	wpHNJ4	textfile	2	1	TRUE	0.00220325	72.5586	203.909	NA	NA	0.00220338	32862	6.69181e-06	500348	TRUE	6.47448e-15
	rs2288226	C	T	C	T	-0.30421	0.00273485	0.537866	0.576912	FALSE	FALSE	FALSE	IwrOUq	27657101	0.89819	0.0213746	outcome	TRUE	reported	textfile	500348	32862	0.00764443	1e-200	MANSC4	exposure	TRUE	reported	wpHNJ4	textfile	2	1	TRUE	0.0459751	1583.54	203.909	NA	NA	0.0459777	32862	3.2719e-08	500348	TRUE	0
	rs2515919	G	A	G	A	-0.0699212	-0.0051152	0.373995	0.39528	FALSE	FALSE	FALSE	IwrOUq	31596390	0.811908	0.0214958	outcome	TRUE	reported	textfile	500348	32862	0.00653355	9.97241e-27	MANSC4	exposure	TRUE	reported	wpHNJ4	textfile	2	1	TRUE	0.00347308	114.523	203.909	NA	NA	0.00347329	32862	1.13176e-07	500348	TRUE	6.92786e-25
	rs2517600	A	G	A	G	0.0438493	0.0228522	0.247444	0.285301	FALSE	FALSE	FALSE	IwrOUq	30106386	0.32621	0.0232764	outcome	TRUE	reported	textfile	500348	32862	0.0072438	1.41853e-09	MANSC4	exposure	TRUE	reported	wpHNJ4	textfile	2	1	TRUE	0.00111382	36.6409	203.909	NA	NA	0.00111389	32862	1.92643e-06	500348	TRUE	1.92099e-08
	rs2524106	A	G	A	G	-0.0507691	-0.0206296	0.214019	0.162541	FALSE	FALSE	FALSE	IwrOUq	31265047	0.470768	0.0286034	outcome	TRUE	reported	textfile	500348	32862	0.00768661	3.97832e-11	MANSC4	exposure	TRUE	reported	wpHNJ4	textfile	2	1	TRUE	0.00132574	43.6217	203.909	NA	NA	0.00132582	32862	1.03962e-06	500348	TRUE	5.04909e-10
	rs2619414	C	G	C	G	0.210923	0.0540508	0.011737	0.013207	FALSE	TRUE	FALSE	IwrOUq	28001107	0.557617	0.0921765	outcome	TRUE	reported	textfile	500348	32862	0.0349801	1.64153e-09	MANSC4	exposure	TRUE	reported	wpHNJ4	textfile	2	1	TRUE	0.00110518	36.3563	203.909	NA	NA	0.00110524	32862	6.87216e-07	500348	TRUE	1.23866e-08
	rs2621326	A	G	A	G	-0.0616834	0.0179402	0.384684	0.536828	FALSE	FALSE	FALSE	IwrOUq	32816119	0.394847	0.0210848	outcome	TRUE	reported	textfile	500348	32862	0.00646776	1.4696e-21	MANSC4	exposure	TRUE	reported	wpHNJ4	textfile	2	1	TRUE	0.00276016	90.9499	203.909	NA	NA	0.00276033	32862	1.44692e-06	500348	TRUE	1.83169e-19
	rs27633	G	T	G	T	0.0665246	0.0172089	0.399033	0.385187	FALSE	FALSE	FALSE	IwrOUq	27971372	0.428873	0.0217526	outcome	TRUE	reported	textfile	500348	32862	0.00781315	1.67417e-17	MANSC4	exposure	TRUE	reported	wpHNJ4	textfile	2	1	TRUE	0.00220121	72.4913	203.909	NA	NA	0.00220134	32862	1.25087e-06	500348	TRUE	8.39047e-16
	rs28377109	A	C	A	C	-0.168761	-0.0443945	0.118841	0.191941	FALSE	FALSE	FALSE	IwrOUq	32466939	0.0952994	0.0266142	outcome	TRUE	reported	textfile	500348	32862	0.00973891	2.86748e-67	MANSC4	exposure	TRUE	reported	wpHNJ4	textfile	2	1	TRUE	0.00905481	300.26	203.909	NA	NA	0.00905535	32862	5.56107e-06	500348	TRUE	4.62253e-60
	rs2844503	A	T	A	T	-0.0645253	0.0194615	0.42187	0.457839	FALSE	TRUE	TRUE	IwrOUq	31474954	0.358195	0.0211812	outcome	TRUE	reported	textfile	500348	32862	0.00638255	5.00726e-24	MANSC4	exposure	TRUE	reported	wpHNJ4	textfile	2	1	FALSE	0.00310048	102.199	203.909	NA	NA	0.00310067	32862	1.68725e-06	500348	TRUE	1.17899e-21
	rs2853985	G	A	G	A	0.0374169	-0.0203922	0.362822	0.314195	FALSE	FALSE	FALSE	IwrOUq	31371088	0.37334	0.0229066	outcome	TRUE	reported	textfile	500348	32862	0.00654366	1.07758e-08	MANSC4	exposure	TRUE	reported	wpHNJ4	textfile	2	1	TRUE	0.00099396	32.694	203.909	NA	NA	0.00099402	32862	1.58393e-06	500348	TRUE	1.05463e-07
	rs28752924	C	T	C	T	-0.0633633	-0.0025613	0.443158	0.486009	FALSE	FALSE	FALSE	IwrOUq	31336145	0.903377	0.0210989	outcome	TRUE	reported	textfile	500348	32862	0.0065637	4.74679e-22	MANSC4	exposure	TRUE	reported	wpHNJ4	textfile	2	1	TRUE	0.00282784	93.1862	203.909	NA	NA	0.00282801	32862	2.94538e-08	500348	TRUE	1.19994e-20
	rs309022	C	A	C	A	0.0511645	0.0218175	0.643093	0.650555	FALSE	FALSE	FALSE	IwrOUq	28816119	0.324154	0.0221283	outcome	TRUE	reported	textfile	500348	32862	0.00790503	9.64495e-11	MANSC4	exposure	TRUE	reported	wpHNJ4	textfile	2	1	TRUE	0.00127316	41.8894	203.909	NA	NA	0.00127324	32862	1.94286e-06	500348	TRUE	1.7057e-09
	rs3104408	A	G	A	G	-0.0464565	0.0281656	0.559485	0.529392	FALSE	FALSE	FALSE	IwrOUq	32715335	0.183236	0.0211635	outcome	TRUE	reported	textfile	500348	32862	0.00657842	1.64172e-12	MANSC4	exposure	TRUE	reported	wpHNJ4	textfile	2	1	TRUE	0.0015153	49.8682	203.909	NA	NA	0.00151539	32862	3.5399e-06	500348	TRUE	7.58118e-11
	rs3130304	A	G	A	G	0.072145	0.0254414	0.221509	0.170451	FALSE	FALSE	FALSE	IwrOUq	32239404	0.363972	0.0280247	outcome	TRUE	reported	textfile	500348	32862	0.00760053	2.26412e-21	MANSC4	exposure	TRUE	reported	wpHNJ4	textfile	2	1	TRUE	0.00273427	90.0945	203.909	NA	NA	0.00273444	32862	1.64713e-06	500348	TRUE	3.09509e-19
	rs3131059	C	T	C	T	0.0374158	-0.0151635	0.394162	0.398945	FALSE	FALSE	FALSE	IwrOUq	30795227	0.480174	0.0214774	outcome	TRUE	reported	textfile	500348	32862	0.00644753	6.50954e-09	MANSC4	exposure	TRUE	reported	wpHNJ4	textfile	2	1	TRUE	0.00102373	33.6742	203.909	NA	NA	0.00102379	32862	9.96242e-07	500348	TRUE	5.17598e-08
	rs3132556	T	A	T	A	0.0868023	-6.71e-05	0.199	0.136684	FALSE	TRUE	FALSE	IwrOUq	31111032	0.998257	0.0307106	outcome	TRUE	reported	textfile	500348	32862	0.00791321	5.36908e-28	MANSC4	exposure	TRUE	reported	wpHNJ4	textfile	2	1	TRUE	0.00364818	120.318	203.909	NA	NA	0.0036484	32862	9.54066e-12	500348	TRUE	2.4382e-26
	rs3134938	T	C	T	C	-0.0762094	-0.0362935	0.214163	0.272306	FALSE	FALSE	FALSE	IwrOUq	32238711	0.125416	0.0236836	outcome	TRUE	reported	textfile	500348	32862	0.00783653	2.36157e-22	MANSC4	exposure	TRUE	reported	wpHNJ4	textfile	2	1	TRUE	0.00286964	94.5677	203.909	NA	NA	0.00286981	32862	4.69342e-06	500348	TRUE	1.63402e-19
	rs34470113	T	C	T	C	0.0451826	0.00628369	0.265472	0.19339	FALSE	FALSE	FALSE	IwrOUq	28640218	0.813986	0.0267065	outcome	TRUE	reported	textfile	500348	32862	0.00712706	2.30399e-10	MANSC4	exposure	TRUE	reported	wpHNJ4	textfile	2	1	TRUE	0.00122151	40.1879	203.909	NA	NA	0.00122158	32862	1.10643e-07	500348	TRUE	1.19149e-09
	rs34555420	T	G	G	C	0.0593298	-0.109932	0.0996382	0.0161601	TRUE	FALSE	FALSE	IwrOUq	26090042	0.187574	0.0834217	outcome	TRUE	reported	textfile	500348	32862	0.0104981	1.59056e-08	MANSC4	exposure	TRUE	reported	wpHNJ4	textfile	2	1	FALSE	0.00097098	31.9373	203.909	NA	NA	0.00097103	32862	3.47071e-06	500348	TRUE	2.65434e-07
	rs34563071	A	G	A	G	0.786815	-0.0060551	0.0432402	0.040847	FALSE	FALSE	FALSE	IwrOUq	27757946	0.909636	0.0533503	outcome	TRUE	reported	textfile	500348	32862	0.0186467	1e-200	MANSC4	exposure	TRUE	reported	wpHNJ4	textfile	2	1	TRUE	0.0513963	1780.39	203.909	NA	NA	0.0513993	32862	2.57456e-08	500348	TRUE	0
	rs35379392	C	T	C	T	-0.115065	0.0395663	0.0545832	0.102593	FALSE	FALSE	FALSE	IwrOUq	28080785	0.252996	0.034613	outcome	TRUE	reported	textfile	500348	32862	0.016698	5.54243e-12	MANSC4	exposure	TRUE	reported	wpHNJ4	textfile	2	1	TRUE	0.0014429	47.4822	203.909	NA	NA	0.00144299	32862	2.61156e-06	500348	TRUE	1.66144e-10
	rs35395176	G	C	G	C	-0.293399	0.0235611	0.0776305	0.0308079	FALSE	TRUE	FALSE	IwrOUq	27812437	0.705749	0.0624015	outcome	TRUE	reported	textfile	500348	32862	0.0141618	2.39939e-95	MANSC4	exposure	TRUE	reported	wpHNJ4	textfile	2	1	TRUE	0.0128929	429.194	203.909	NA	NA	0.0128937	32862	2.84925e-07	500348	TRUE	2.16331e-88
	rs35427724	G	T	G	T	0.0451711	-0.0166736	0.463843	0.628816	FALSE	FALSE	FALSE	IwrOUq	28055710	0.444556	0.0218092	outcome	TRUE	reported	textfile	500348	32862	0.00767206	3.91507e-09	MANSC4	exposure	TRUE	reported	wpHNJ4	textfile	2	1	TRUE	0.00105377	34.6634	203.909	NA	NA	0.00105383	32862	1.16818e-06	500348	TRUE	3.5365e-08
	rs35581359	G	A	G	A	-0.0530038	0.00096044	0.394928	0.417615	FALSE	FALSE	FALSE	IwrOUq	30965354	0.964275	0.0214435	outcome	TRUE	reported	textfile	500348	32862	0.00666373	1.80468e-15	MANSC4	exposure	TRUE	reported	wpHNJ4	textfile	2	1	TRUE	0.00192154	63.2634	203.909	NA	NA	0.00192166	32862	4.00938e-09	500348	TRUE	1.45553e-14
	rs3734537	A	C	A	C	0.0595889	-0.0217778	0.13302	0.0927242	FALSE	FALSE	FALSE	IwrOUq	26422399	0.551339	0.0365551	outcome	TRUE	reported	textfile	500348	32862	0.00925249	1.19228e-10	MANSC4	exposure	TRUE	reported	wpHNJ4	textfile	2	1	TRUE	0.00126058	41.4751	203.909	NA	NA	0.00126066	32862	7.09351e-07	500348	TRUE	1.13327e-09
	rs4930933	A	G	A	G	-0.364674	-0.0056542	0.207838	0.275888	FALSE	FALSE	FALSE	IwrOUq	27717743	0.810428	0.0235716	outcome	TRUE	reported	textfile	500348	32862	0.00940125	1e-200	MANSC4	exposure	TRUE	reported	wpHNJ4	textfile	2	1	TRUE	0.0437826	1504.57	203.909	NA	NA	0.0437851	32862	1.14999e-07	500348	TRUE	1.88173e-303
	rs5029277	G	A	G	A	0.0935102	0.0390768	0.777605	0.826045	FALSE	FALSE	FALSE	IwrOUq	27869122	0.163707	0.0280581	outcome	TRUE	reported	textfile	500348	32862	0.00909009	8.06121e-25	MANSC4	exposure	TRUE	reported	wpHNJ4	textfile	2	1	TRUE	0.0032099	105.817	203.909	NA	NA	0.00321009	32862	3.87659e-06	500348	TRUE	6.99123e-22
	rs61915998	C	A	C	A	0.210808	-0.0267478	0.0595178	0.0431247	FALSE	FALSE	FALSE	IwrOUq	28051437	0.610709	0.0525431	outcome	TRUE	reported	textfile	500348	32862	0.0162768	2.30622e-38	MANSC4	exposure	TRUE	reported	wpHNJ4	textfile	2	1	TRUE	0.00507845	167.73	203.909	NA	NA	0.00507876	32862	5.17934e-07	500348	TRUE	2.341e-35
	rs61916474	A	C	A	C	0.139441	-0.0055051	0.0885836	0.103621	FALSE	FALSE	FALSE	IwrOUq	27833234	0.873158	0.0344829	outcome	TRUE	reported	textfile	500348	32862	0.0133925	2.18827e-25	MANSC4	exposure	TRUE	reported	wpHNJ4	textfile	2	1	TRUE	0.00328801	108.4	203.909	NA	NA	0.00328821	32862	5.094e-08	500348	TRUE	1.01027e-23
	rs61920393	T	C	T	C	0.126167	0.090646	0.0350878	0.022618	FALSE	FALSE	FALSE	IwrOUq	28625711	0.207283	0.0718801	outcome	TRUE	reported	textfile	500348	32862	0.0222481	1.42053e-08	MANSC4	exposure	TRUE	reported	wpHNJ4	textfile	2	1	TRUE	0.00097766	32.1573	203.909	NA	NA	0.00097772	32862	3.1784e-06	500348	TRUE	2.22645e-07
	rs6477	G	C	G	C	-0.110581	-0.0382576	0.121659	0.182951	FALSE	TRUE	FALSE	IwrOUq	32040013	0.159516	0.0271967	outcome	TRUE	reported	textfile	500348	32862	0.00998452	1.65463e-28	MANSC4	exposure	TRUE	reported	wpHNJ4	textfile	2	1	TRUE	0.00371873	122.654	203.909	NA	NA	0.00371896	32862	3.95486e-06	500348	TRUE	3.30663e-25
	rs660550	A	C	A	C	-0.0669913	0.0118143	0.524131	0.43594	FALSE	FALSE	FALSE	IwrOUq	31869500	0.577376	0.0212021	outcome	TRUE	reported	textfile	500348	32862	0.00630872	2.43557e-26	MANSC4	exposure	TRUE	reported	wpHNJ4	textfile	2	1	TRUE	0.00341958	112.753	203.909	NA	NA	0.00341979	32862	6.20565e-07	500348	TRUE	3.59346e-24
	rs68600	T	C	T	C	-0.0461157	-0.0570326	0.413715	0.607644	FALSE	FALSE	FALSE	IwrOUq	32935947	0.00779776	0.0214351	outcome	TRUE	reported	textfile	500348	32862	0.00639952	5.75705e-13	MANSC4	exposure	TRUE	reported	wpHNJ4	textfile	2	1	TRUE	0.0015777	51.925	203.909	NA	NA	0.00157779	32862	1.41488e-05	500348	TRUE	2.64802e-10
	rs6928350	C	G	C	G	0.0847784	0.0351715	0.0593631	0.0569723	FALSE	TRUE	FALSE	IwrOUq	33115420	0.437481	0.0452976	outcome	TRUE	reported	textfile	500348	32862	0.013363	2.23486e-10	MANSC4	exposure	TRUE	reported	wpHNJ4	textfile	2	1	TRUE	0.00122331	40.2472	203.909	NA	NA	0.00122339	32862	1.20493e-06	500348	TRUE	2.65577e-09
	rs6933763	G	A	G	A	-0.113003	-0.0272641	0.0824125	0.0459968	FALSE	FALSE	FALSE	IwrOUq	32755075	0.587709	0.0502879	outcome	TRUE	reported	textfile	500348	32862	0.0114482	5.57314e-23	MANSC4	exposure	TRUE	reported	wpHNJ4	textfile	2	1	TRUE	0.00295615	97.4269	203.909	NA	NA	0.00295632	32862	5.87469e-07	500348	TRUE	4.41005e-21
	rs7134807	A	G	A	G	-0.0763657	-0.0066541	0.789118	0.744636	FALSE	FALSE	FALSE	IwrOUq	28576317	0.783413	0.0242078	outcome	TRUE	reported	textfile	500348	32862	0.00925011	1.51078e-16	MANSC4	exposure	TRUE	reported	wpHNJ4	textfile	2	1	TRUE	0.00206971	68.1517	203.909	NA	NA	0.00206983	32862	1.51005e-07	500348	TRUE	2.26118e-15
	rs73296196	A	G	A	G	-0.156945	-0.033348	0.0570564	0.0531333	FALSE	FALSE	FALSE	IwrOUq	27666530	0.474229	0.0466004	outcome	TRUE	reported	textfile	500348	32862	0.0162254	3.93459e-22	MANSC4	exposure	TRUE	reported	wpHNJ4	textfile	2	1	TRUE	0.00283907	93.5573	203.909	NA	NA	0.00283924	32862	1.0235e-06	500348	TRUE	4.01029e-20
	rs73390208	T	C	T	C	-0.0511621	-0.0130771	0.268667	0.307107	FALSE	FALSE	FALSE	IwrOUq	31358354	0.566862	0.0228349	outcome	TRUE	reported	textfile	500348	32862	0.0071364	7.54571e-13	MANSC4	exposure	TRUE	reported	wpHNJ4	textfile	2	1	TRUE	0.00156159	51.3939	203.909	NA	NA	0.00156168	32862	6.55472e-07	500348	TRUE	1.04126e-11
	rs74232928	C	CT	A	G	0.0431498	-0.0165706	0.739304	0.0625016	TRUE	FALSE	FALSE	IwrOUq	62956370	0.702601	0.0433999	outcome	TRUE	reported	textfile	500348	32862	0.00724368	2.57087e-09	MANSC4	exposure	TRUE	reported	wpHNJ4	textfile	2	1	FALSE	0.00107864	35.4824	203.909	NA	NA	0.00107871	32862	2.91359e-07	500348	TRUE	1.39083e-08
	rs74326484	C	T	C	T	0.615063	-0.0226878	0.0817587	0.0434634	FALSE	FALSE	FALSE	IwrOUq	27708335	0.662134	0.0519208	outcome	TRUE	reported	textfile	500348	32862	0.0137537	1e-200	MANSC4	exposure	TRUE	reported	wpHNJ4	textfile	2	1	TRUE	0.0573653	1999.74	203.909	NA	NA	0.0573686	32862	3.8162e-07	500348	TRUE	0
	rs74625983	G	A	G	A	-0.16822	-0.0813055	0.067114	0.0492691	FALSE	FALSE	FALSE	IwrOUq	27657396	0.103229	0.0498991	outcome	TRUE	reported	textfile	500348	32862	0.0150276	4.36114e-29	MANSC4	exposure	TRUE	reported	wpHNJ4	textfile	2	1	TRUE	0.00379865	125.3	203.909	NA	NA	0.00379888	32862	5.30618e-06	500348	TRUE	1.76877e-25
	rs75100342	G	A	G	A	0.243623	0.0425956	0.0165865	0.00265478	FALSE	FALSE	FALSE	IwrOUq	27204711	0.841019	0.212351	outcome	TRUE	reported	textfile	500348	32862	0.0304158	1.14921e-15	MANSC4	exposure	TRUE	reported	wpHNJ4	textfile	2	1	TRUE	0.00194848	64.1522	203.909	NA	NA	0.0019486	32862	8.04175e-08	500348	TRUE	1.29226e-14
	rs76072019	G	C	G	C	0.717457	0.0624793	0.0713533	0.0555712	FALSE	TRUE	FALSE	IwrOUq	27728272	0.181815	0.0467944	outcome	TRUE	reported	textfile	500348	32862	0.0147878	1e-200	MANSC4	exposure	TRUE	reported	wpHNJ4	textfile	2	1	TRUE	0.0668415	2353.74	203.909	NA	NA	0.0668453	32862	3.56297e-06	500348	TRUE	0
	rs76739100	A	G	A	G	-0.116557	-0.0396866	0.0257592	0.0167556	FALSE	FALSE	FALSE	IwrOUq	32203761	0.629129	0.0821749	outcome	TRUE	reported	textfile	500348	32862	0.0199864	5.4829e-09	MANSC4	exposure	TRUE	reported	wpHNJ4	textfile	2	1	TRUE	0.00103387	34.008	203.909	NA	NA	0.00103393	32862	4.66164e-07	500348	TRUE	3.23324e-08
	rs76773891	A	G	A	G	0.171801	0.118682	0.018243	0.00672598	FALSE	FALSE	FALSE	IwrOUq	27513163	0.375084	0.133803	outcome	TRUE	reported	textfile	500348	32862	0.0280959	9.66763e-10	MANSC4	exposure	TRUE	reported	wpHNJ4	textfile	2	1	TRUE	0.00113652	37.3886	203.909	NA	NA	0.00113659	32862	1.57241e-06	500348	TRUE	1.18415e-08
	rs77720834	T	C	T	C	0.203335	0.151144	0.0293044	0.00657678	FALSE	FALSE	FALSE	IwrOUq	27631724	0.25518	0.132832	outcome	TRUE	reported	textfile	500348	32862	0.0223879	1.06267e-19	MANSC4	exposure	TRUE	reported	wpHNJ4	textfile	2	1	TRUE	0.00250389	82.4843	203.909	NA	NA	0.00250404	32862	2.58765e-06	500348	TRUE	1.71282e-17
	rs78150987	T	C	T	C	0.0710936	0.00974282	0.108193	0.168298	FALSE	FALSE	FALSE	IwrOUq	28955126	0.731171	0.0283577	outcome	TRUE	reported	textfile	500348	32862	0.0125037	1.302e-08	MANSC4	exposure	TRUE	reported	wpHNJ4	textfile	2	1	TRUE	0.00098279	32.3264	203.909	NA	NA	0.00098285	32862	2.35916e-07	500348	TRUE	5.90851e-08
	rs78402323	G	A	G	A	-0.116547	0.0742205	0.0437286	0.0257401	FALSE	FALSE	FALSE	IwrOUq	26830899	0.268737	0.0671085	outcome	TRUE	reported	textfile	500348	32862	0.01865	4.12743e-10	MANSC4	exposure	TRUE	reported	wpHNJ4	textfile	2	1	TRUE	0.00118696	39.0497	203.909	NA	NA	0.00118703	32862	2.44468e-06	500348	TRUE	7.57244e-09
	rs78939685	A	G	A	G	-0.0608967	-0.0429902	0.612139	0.846527	FALSE	FALSE	FALSE	IwrOUq	32287463	0.140802	0.0291893	outcome	TRUE	reported	textfile	500348	32862	0.0075538	7.52142e-16	MANSC4	exposure	TRUE	reported	wpHNJ4	textfile	2	1	TRUE	0.00197381	64.9875	203.909	NA	NA	0.00197393	32862	4.3353e-06	500348	TRUE	9.98734e-14
	rs79362846	G	A	G	A	0.378156	-0.0236858	0.0133871	0.00527877	FALSE	FALSE	FALSE	IwrOUq	27795334	0.878532	0.154981	outcome	TRUE	reported	textfile	500348	32862	0.0337185	3.43875e-29	MANSC4	exposure	TRUE	reported	wpHNJ4	textfile	2	1	TRUE	0.00381287	125.771	203.909	NA	NA	0.0038131	32862	4.66819e-08	500348	TRUE	2.79803e-27
	rs7955288	C	A	C	A	-0.195871	-0.0662962	0.0330169	0.0186915	FALSE	FALSE	FALSE	IwrOUq	27648681	0.403705	0.0793945	outcome	TRUE	reported	textfile	500348	32862	0.0210649	1.42495e-20	MANSC4	exposure	TRUE	reported	wpHNJ4	textfile	2	1	TRUE	0.00262414	86.456	203.909	NA	NA	0.0026243	32862	1.39356e-06	500348	TRUE	1.41761e-18
	rs79572503	C	T	C	T	-0.176482	0.077225	0.0158049	0.0385332	FALSE	FALSE	FALSE	IwrOUq	27980831	0.162464	0.0552858	outcome	TRUE	reported	textfile	500348	32862	0.0311197	1.41912e-08	MANSC4	exposure	TRUE	reported	wpHNJ4	textfile	2	1	TRUE	0.00097771	32.1591	203.909	NA	NA	0.00097777	32862	3.89957e-06	500348	TRUE	2.66362e-07
	rs7964407	A	G	A	G	-0.0734941	0.0577703	0.33201	0.308358	FALSE	FALSE	FALSE	IwrOUq	28040056	0.011879	0.0229637	outcome	TRUE	reported	textfile	500348	32862	0.00798971	3.6266e-20	MANSC4	exposure	TRUE	reported	wpHNJ4	textfile	2	1	TRUE	0.00256822	84.609	203.909	NA	NA	0.00256838	32862	1.26488e-05	500348	TRUE	1.20936e-16
	rs7965534	C	A	C	A	-0.0707976	-0.019871	0.791386	0.816147	FALSE	FALSE	FALSE	IwrOUq	27012264	0.466131	0.0272658	outcome	TRUE	reported	textfile	500348	32862	0.00933116	3.26814e-14	MANSC4	exposure	TRUE	reported	wpHNJ4	textfile	2	1	TRUE	0.00174869	57.5625	203.909	NA	NA	0.00174879	32862	1.06153e-06	500348	TRUE	7.69117e-13
	rs7976122	A	G	A	G	0.173792	0.025193	0.0251687	0.0109753	FALSE	FALSE	FALSE	IwrOUq	27593911	0.80459	0.101826	outcome	TRUE	reported	textfile	500348	32862	0.0247784	2.31846e-12	MANSC4	exposure	TRUE	reported	wpHNJ4	textfile	2	1	TRUE	0.00149475	49.1911	203.909	NA	NA	0.00149484	32862	1.22341e-07	500348	TRUE	1.68406e-11
	rs7980009	A	T	A	T	0.175738	-0.0677556	0.0207879	0.0203015	FALSE	TRUE	FALSE	IwrOUq	27976970	0.359879	0.0740016	outcome	TRUE	reported	textfile	500348	32862	0.0264539	3.06973e-11	MANSC4	exposure	TRUE	reported	wpHNJ4	textfile	2	1	TRUE	0.00134114	44.1291	203.909	NA	NA	0.00134122	32862	1.67547e-06	500348	TRUE	5.4212e-10
	rs7992	T	C	T	C	-0.0495133	-0.0408698	0.241906	0.386307	FALSE	FALSE	FALSE	IwrOUq	31662464	0.0588817	0.0216347	outcome	TRUE	reported	textfile	500348	32862	0.00740564	2.29509e-11	MANSC4	exposure	TRUE	reported	wpHNJ4	textfile	2	1	TRUE	0.00135842	44.6984	203.909	NA	NA	0.0013585	32862	7.1323e-06	500348	TRUE	1.90059e-09
	rs805512	A	C	A	C	-0.0706767	0.0498954	0.632052	0.644643	FALSE	FALSE	FALSE	IwrOUq	27965914	0.0236941	0.0220576	outcome	TRUE	reported	textfile	500348	32862	0.00784285	2.03049e-19	MANSC4	exposure	TRUE	reported	wpHNJ4	textfile	2	1	TRUE	0.00246512	81.2042	203.909	NA	NA	0.00246527	32862	1.02266e-05	500348	TRUE	3.23423e-16
	rs9265546	A	G	A	G	0.0595698	-0.005128	0.225116	0.449011	FALSE	FALSE	FALSE	IwrOUq	31330425	0.808274	0.021133	outcome	TRUE	reported	textfile	500348	32862	0.00879697	1.2735e-11	MANSC4	exposure	TRUE	reported	wpHNJ4	textfile	2	1	TRUE	0.00139343	45.8521	203.909	NA	NA	0.00139352	32862	1.17679e-07	500348	TRUE	8.15058e-11
	rs9265833	T	C	T	C	-0.0756388	-0.0385621	0.537104	0.620332	FALSE	FALSE	FALSE	IwrOUq	31343756	0.0776247	0.0218527	outcome	TRUE	reported	textfile	500348	32862	0.00658677	1.59772e-30	MANSC4	exposure	TRUE	reported	wpHNJ4	textfile	2	1	TRUE	0.00399679	131.861	203.909	NA	NA	0.00399703	32862	6.22355e-06	500348	TRUE	1.28573e-26
	rs9267168	A	G	A	G	-0.0802201	-0.0230486	0.0650016	0.156954	FALSE	FALSE	FALSE	IwrOUq	31478780	0.423434	0.0287935	outcome	TRUE	reported	textfile	500348	32862	0.0127692	3.33611e-10	MANSC4	exposure	TRUE	reported	wpHNJ4	textfile	2	1	TRUE	0.00119956	39.465	203.909	NA	NA	0.00119964	32862	1.28065e-06	500348	TRUE	3.96531e-09
	rs9267951	T	C	T	C	-0.0422323	-0.045744	0.273816	0.265069	FALSE	FALSE	FALSE	IwrOUq	32244878	0.0550998	0.0238488	outcome	TRUE	reported	textfile	500348	32862	0.00709938	2.70228e-09	MANSC4	exposure	TRUE	reported	wpHNJ4	textfile	2	1	TRUE	0.00107569	35.3852	203.909	NA	NA	0.00107576	32862	7.35295e-06	500348	TRUE	1.25537e-07
	rs9275109	T	G	T	G	-0.134891	-0.0007685	0.617602	0.639439	FALSE	FALSE	FALSE	IwrOUq	32681899	0.972132	0.021999	outcome	TRUE	reported	textfile	500348	32862	0.00649014	6.04644e-96	MANSC4	exposure	TRUE	reported	wpHNJ4	textfile	2	1	TRUE	0.0129745	431.948	203.909	NA	NA	0.0129753	32862	2.43913e-09	500348	TRUE	1.09151e-89
	rs9276710	C	T	C	T	0.0510238	0.00145728	0.200087	0.20679	FALSE	FALSE	FALSE	IwrOUq	32789325	0.955277	0.0259847	outcome	TRUE	reported	textfile	500348	32862	0.00785465	8.24898e-11	MANSC4	exposure	TRUE	reported	wpHNJ4	textfile	2	1	TRUE	0.00128245	42.1954	203.909	NA	NA	0.00128253	32862	6.28608e-09	500348	TRUE	3.44519e-10
	rs9295897	A	G	A	G	-0.0363927	0.0374064	0.371584	0.472268	FALSE	FALSE	FALSE	IwrOUq	30478278	0.0756589	0.0210568	outcome	TRUE	reported	textfile	500348	32862	0.00654016	2.62918e-08	MANSC4	exposure	TRUE	reported	wpHNJ4	textfile	2	1	TRUE	0.00094134	30.9617	203.909	NA	NA	0.0009414	32862	6.30716e-06	500348	TRUE	7.48297e-07
	rs9467711	C	A	C	A	0.0586777	-0.028796	0.122908	0.0531939	FALSE	FALSE	FALSE	IwrOUq	26332377	0.545591	0.0476455	outcome	TRUE	reported	textfile	500348	32862	0.00953818	7.65738e-10	MANSC4	exposure	TRUE	reported	wpHNJ4	textfile	2	1	TRUE	0.00115033	37.8433	203.909	NA	NA	0.0011504	32862	7.30045e-07	500348	TRUE	6.32094e-09
	rs9501624	G	A	G	A	-0.0736758	-0.0084557	0.0718763	0.0481734	FALSE	FALSE	FALSE	IwrOUq	32431509	0.863639	0.0492344	outcome	TRUE	reported	textfile	500348	32862	0.0121637	1.38653e-09	MANSC4	exposure	TRUE	reported	wpHNJ4	textfile	2	1	TRUE	0.00111517	36.6853	203.909	NA	NA	0.00111523	32862	5.8951e-08	500348	TRUE	5.75913e-09
	rs997199	A	C	A	C	-0.152988	0.0386775	0.0890389	0.0590475	FALSE	FALSE	FALSE	IwrOUq	27966451	0.387073	0.0447171	outcome	TRUE	reported	textfile	500348	32862	0.013233	6.48933e-31	MANSC4	exposure	TRUE	reported	wpHNJ4	textfile	2	1	TRUE	0.0040508	133.651	203.909	NA	NA	0.00405105	32862	1.4952e-06	500348	TRUE	4.94453e-28
TF_P02787_OID30783_v1_Inflammation_II	rs1107413	C	G	C	G	-0.116856	-0.0061693	0.263421	0.189123	FALSE	TRUE	FALSE	cZrncj	133805873	0.819206	0.0269914	outcome	TRUE	reported	textfile	500348	33995	0.00843576	1.22942e-43	TF	exposure	TRUE	reported	IUAMbL	textfile	2	1	TRUE	0.00561299	191.879	126.223	NA	NA	0.00561331	33995	1.04412e-07	500348	TRUE	1.46461e-40
	rs112227893	T	A	T	A	-0.301233	0.0276337	0.0136835	0.0509333	FALSE	TRUE	FALSE	cZrncj	133674805	0.561107	0.0475461	outcome	TRUE	reported	textfile	500348	33995	0.0329536	6.18159e-20	TF	exposure	TRUE	reported	IUAMbL	textfile	2	1	TRUE	0.00245199	83.5553	126.223	NA	NA	0.00245213	33995	6.75115e-07	500348	TRUE	3.46065e-18
	rs114732350	G	A	G	A	0.178723	0.0192481	0.0238369	0.00694214	FALSE	FALSE	FALSE	cZrncj	133667473	0.881832	0.129489	outcome	TRUE	reported	textfile	500348	33995	0.0261793	8.67961e-12	TF	exposure	TRUE	reported	IUAMbL	textfile	2	1	TRUE	0.0013691	46.6036	126.223	NA	NA	0.00136918	33995	4.41611e-08	500348	TRUE	5.1315e-11
	rs115464169	G	A	G	A	0.215512	-0.050258	0.0149353	0.00631081	FALSE	FALSE	FALSE	cZrncj	133803844	0.710569	0.135432	outcome	TRUE	reported	textfile	500348	33995	0.0309836	3.50833e-12	TF	exposure	TRUE	reported	IUAMbL	textfile	2	1	TRUE	0.00142117	48.3786	126.223	NA	NA	0.00142125	33995	2.75231e-07	500348	TRUE	3.23385e-11
	rs116161667	C	T	C	T	-0.213608	0.0686165	0.0142962	0.017158	FALSE	FALSE	FALSE	cZrncj	26344105	0.399828	0.0814992	outcome	TRUE	reported	textfile	500348	33995	0.0306281	3.07539e-12	TF	exposure	TRUE	reported	IUAMbL	textfile	2	1	TRUE	0.00142876	48.6373	126.223	NA	NA	0.00142884	33995	1.4167e-06	500348	TRUE	6.37327e-11
	rs13008704	T	C	T	C	0.0544098	-0.0443412	0.505522	0.48679	FALSE	FALSE	FALSE	cZrncj	189522761	0.0350114	0.0210324	outcome	TRUE	reported	textfile	500348	33995	0.00729445	8.71365e-14	TF	exposure	TRUE	reported	IUAMbL	textfile	2	1	TRUE	0.00163397	55.6344	126.223	NA	NA	0.00163407	33995	8.88307e-06	500348	TRUE	2.32345e-11
	rs13080154	C	T	C	T	0.121601	-0.0111168	0.633829	0.53498	FALSE	FALSE	FALSE	cZrncj	133710242	0.599173	0.0211511	outcome	TRUE	reported	textfile	500348	33995	0.00771712	6.11928e-56	TF	exposure	TRUE	reported	IUAMbL	textfile	2	1	TRUE	0.00725084	248.278	126.223	NA	NA	0.00725126	33995	5.52107e-07	500348	TRUE	1.70565e-51
	rs13215347	G	A	G	A	0.0477171	-0.0334442	0.627193	0.639141	FALSE	FALSE	FALSE	cZrncj	25364253	0.127931	0.0219693	outcome	TRUE	reported	textfile	500348	33995	0.00761338	3.66817e-10	TF	exposure	TRUE	reported	IUAMbL	textfile	2	1	TRUE	0.00115419	39.2796	126.223	NA	NA	0.00115426	33995	4.63166e-06	500348	TRUE	1.34943e-08
	rs139529901	C	G	C	G	-0.167367	-0.05158	0.0233107	0.0114598	FALSE	TRUE	FALSE	cZrncj	133666407	0.608136	0.100598	outcome	TRUE	reported	textfile	500348	33995	0.0254571	4.88203e-11	TF	exposure	TRUE	reported	IUAMbL	textfile	2	1	TRUE	0.00126986	43.2211	126.223	NA	NA	0.00126993	33995	5.25428e-07	500348	TRUE	4.63009e-10
	rs145241425	A	G	A	G	-0.217349	0.093746	0.0132717	0.004587	FALSE	FALSE	FALSE	cZrncj	133753313	0.551304	0.157343	outcome	TRUE	reported	textfile	500348	33995	0.0331962	5.85464e-11	TF	exposure	TRUE	reported	IUAMbL	textfile	2	1	TRUE	0.00125944	42.866	126.223	NA	NA	0.00125951	33995	7.0948e-07	500348	TRUE	6.24863e-10
	rs149838918	T	C	T	C	-0.316794	-0.0943653	0.0186064	0.00592122	FALSE	FALSE	FALSE	cZrncj	133726716	0.498507	0.13942	outcome	TRUE	reported	textfile	500348	33995	0.0280602	1.47333e-29	TF	exposure	TRUE	reported	IUAMbL	textfile	2	1	TRUE	0.00373536	127.452	126.223	NA	NA	0.00373558	33995	9.15596e-07	500348	TRUE	6.11499e-27
	rs151719	T	C	T	C	0.0472549	-0.0278084	0.757479	0.831657	FALSE	FALSE	FALSE	cZrncj	32936123	0.323879	0.0281885	outcome	TRUE	reported	textfile	500348	33995	0.0085447	3.19654e-08	TF	exposure	TRUE	reported	IUAMbL	textfile	2	1	TRUE	0.00089886	30.5826	126.223	NA	NA	0.00089892	33995	1.94508e-06	500348	TRUE	3.36402e-07
	rs1550743	T	C	T	C	0.0696442	0.00033049	0.637744	0.693044	FALSE	FALSE	FALSE	cZrncj	133693078	0.988474	0.022877	outcome	TRUE	reported	textfile	500348	33995	0.00782532	5.59242e-19	TF	exposure	TRUE	reported	IUAMbL	textfile	2	1	TRUE	0.00232456	79.2027	126.223	NA	NA	0.00232469	33995	4.17118e-10	500348	TRUE	7.63119e-18
	rs1610741	G	A	G	A	0.0543312	0.00069851	0.412797	0.298805	FALSE	FALSE	FALSE	cZrncj	29743747	0.975836	0.0230615	outcome	TRUE	reported	textfile	500348	33995	0.00748255	3.84061e-13	TF	exposure	TRUE	reported	IUAMbL	textfile	2	1	TRUE	0.0015485	52.7198	126.223	NA	NA	0.00154859	33995	1.8336e-09	500348	TRUE	2.27098e-12
	rs16831659	T	C	T	C	-0.0789857	0.0170048	0.105327	0.0969925	FALSE	FALSE	FALSE	cZrncj	189568563	0.631987	0.0355057	outcome	TRUE	reported	textfile	500348	33995	0.0119109	3.32583e-11	TF	exposure	TRUE	reported	IUAMbL	textfile	2	1	TRUE	0.00129191	43.9726	126.223	NA	NA	0.00129198	33995	4.58433e-07	500348	TRUE	3.07971e-10
	rs174576	A	C	A	C	0.0512692	-0.0005289	0.352412	0.414256	FALSE	FALSE	FALSE	cZrncj	61836038	0.980204	0.0213173	outcome	TRUE	reported	textfile	500348	33995	0.00756989	1.26328e-11	TF	exposure	TRUE	reported	IUAMbL	textfile	2	1	TRUE	0.00134751	45.8679	126.223	NA	NA	0.00134759	33995	1.23051e-09	500348	TRUE	5.91039e-11
	rs1799852	T	C	T	C	-0.30958	0.0127669	0.0925871	0.162044	FALSE	FALSE	FALSE	cZrncj	133756878	0.653821	0.0284683	outcome	TRUE	reported	textfile	500348	33995	0.0128158	6.44169e-129	TF	exposure	TRUE	reported	IUAMbL	textfile	2	1	TRUE	0.0168752	583.484	126.223	NA	NA	0.0168761	33995	4.01955e-07	500348	TRUE	5.07543e-119
	rs1892252	C	G	C	G	-0.10181	0.036609	0.843596	0.912772	FALSE	TRUE	FALSE	cZrncj	25772411	0.330336	0.037608	outcome	TRUE	reported	textfile	500348	33995	0.0100851	5.81166e-24	TF	exposure	TRUE	reported	IUAMbL	textfile	2	1	TRUE	0.00298886	101.905	126.223	NA	NA	0.00298903	33995	1.89384e-06	500348	TRUE	1.76247e-21
	rs1980449	C	T	C	T	0.0627575	0.0209188	0.6471	0.607603	FALSE	FALSE	FALSE	cZrncj	25629430	0.332404	0.0215817	outcome	TRUE	reported	textfile	500348	33995	0.0076884	3.27869e-16	TF	exposure	TRUE	reported	IUAMbL	textfile	2	1	TRUE	0.00195611	66.6245	126.223	NA	NA	0.00195623	33995	1.87772e-06	500348	TRUE	1.98564e-14
	rs200774808	CTAA	C	T	G	0.0966222	0.0267703	0.834341	0.0283382	TRUE	FALSE	FALSE	cZrncj	29976324	0.675977	0.0640499	outcome	TRUE	reported	textfile	500348	33995	0.00989074	1.53003e-22	TF	exposure	TRUE	reported	IUAMbL	textfile	2	1	FALSE	0.00279939	95.4269	126.223	NA	NA	0.00279956	33995	3.49139e-07	500348	TRUE	9.35115e-21
	rs2332366	T	A	T	A	0.0667245	-0.0012799	0.852312	0.844196	FALSE	TRUE	FALSE	cZrncj	70374896	0.964753	0.028963	outcome	TRUE	reported	textfile	500348	33995	0.0102502	7.53529e-11	TF	exposure	TRUE	reported	IUAMbL	textfile	2	1	TRUE	0.00124494	42.3721	126.223	NA	NA	0.00124502	33995	3.9029e-09	500348	TRUE	3.24541e-10
	rs2393923	C	T	C	T	0.0544321	0.0182257	0.320029	0.180895	FALSE	FALSE	FALSE	cZrncj	27302482	0.50626	0.0274207	outcome	TRUE	reported	textfile	500348	33995	0.00787674	4.82948e-12	TF	exposure	TRUE	reported	IUAMbL	textfile	2	1	TRUE	0.00140279	47.752	126.223	NA	NA	0.00140287	33995	8.82959e-07	500348	TRUE	7.13642e-11
	rs2442725	C	T	C	T	0.0534352	-0.0111929	0.693151	0.614021	FALSE	FALSE	FALSE	cZrncj	31352119	0.604468	0.0216085	outcome	TRUE	reported	textfile	500348	33995	0.00801288	2.58167e-11	TF	exposure	TRUE	reported	IUAMbL	textfile	2	1	TRUE	0.00130646	44.4685	126.223	NA	NA	0.00130653	33995	5.36248e-07	500348	TRUE	2.60017e-10
	rs2462689	A	G	A	G	0.130177	-0.0421664	0.0447594	0.0687337	FALSE	FALSE	FALSE	cZrncj	133856981	0.310074	0.0415405	outcome	TRUE	reported	textfile	500348	33995	0.0183845	1.43351e-12	TF	exposure	TRUE	reported	IUAMbL	textfile	2	1	TRUE	0.00147268	50.1348	126.223	NA	NA	0.00147277	33995	2.05929e-06	500348	TRUE	4.27921e-11
	rs2530709	C	G	C	G	0.0464311	-0.0286637	0.712158	0.6699	FALSE	TRUE	FALSE	cZrncj	30972792	0.200888	0.0224106	outcome	TRUE	reported	textfile	500348	33995	0.00810936	1.03055e-08	TF	exposure	TRUE	reported	IUAMbL	textfile	2	1	TRUE	0.00096341	32.7808	126.223	NA	NA	0.00096347	33995	3.26953e-06	500348	TRUE	1.81903e-07
	rs2690074	G	A	G	A	0.0752487	-0.0535765	0.770343	0.822738	FALSE	FALSE	FALSE	cZrncj	25262893	0.0520967	0.0275835	outcome	TRUE	reported	textfile	500348	33995	0.00885975	2.00817e-17	TF	exposure	TRUE	reported	IUAMbL	textfile	2	1	TRUE	0.00211748	72.1323	126.223	NA	NA	0.0021176	33995	7.54008e-06	500348	TRUE	1.11146e-14
	rs2690093	C	G	A	G	-0.175949	-0.0115088	0.101373	0.209403	TRUE	TRUE	FALSE	cZrncj	25344759	0.65599	0.0258359	outcome	TRUE	reported	textfile	500348	33995	0.0122178	5.09448e-47	TF	exposure	TRUE	reported	IUAMbL	textfile	2	1	FALSE	0.00606361	207.378	126.223	NA	NA	0.00606396	33995	3.9659e-07	500348	TRUE	2.25686e-43
	rs2690113	T	C	T	C	0.0568748	-0.0045634	0.225781	0.239634	FALSE	FALSE	FALSE	cZrncj	25322365	0.853497	0.0247126	outcome	TRUE	reported	textfile	500348	33995	0.00885509	1.33761e-10	TF	exposure	TRUE	reported	IUAMbL	textfile	2	1	TRUE	0.00121203	41.2504	126.223	NA	NA	0.0012121	33995	6.81497e-08	500348	TRUE	6.94822e-10
	rs2692668	C	T	C	T	-0.129399	-0.0109348	0.819645	0.807875	FALSE	FALSE	FALSE	cZrncj	133833294	0.682521	0.0267337	outcome	TRUE	reported	textfile	500348	33995	0.00968979	1.12021e-40	TF	exposure	TRUE	reported	IUAMbL	textfile	2	1	TRUE	0.0052185	178.323	126.223	NA	NA	0.00521881	33995	3.34374e-07	500348	TRUE	1.48301e-37
	rs28393611	T	C	T	C	-0.129238	0.00357345	0.28914	0.262259	FALSE	FALSE	FALSE	cZrncj	25586718	0.881137	0.0238982	outcome	TRUE	reported	textfile	500348	33995	0.00813149	7.03072e-57	TF	exposure	TRUE	reported	IUAMbL	textfile	2	1	TRUE	0.00737581	252.589	126.223	NA	NA	0.00737625	33995	4.46863e-08	500348	TRUE	5.38852e-53
	rs2859351	G	A	G	A	-0.0951819	-0.0258458	0.232882	0.242929	FALSE	FALSE	FALSE	cZrncj	28488418	0.292694	0.0245629	outcome	TRUE	reported	textfile	500348	33995	0.00863982	3.17614e-28	TF	exposure	TRUE	reported	IUAMbL	textfile	2	1	TRUE	0.00355743	121.36	126.223	NA	NA	0.00355764	33995	2.21284e-06	500348	TRUE	2.7943e-25
	rs28601761	G	C	G	C	0.0428562	-0.025677	0.419209	0.41042	FALSE	TRUE	FALSE	cZrncj	125487789	0.229601	0.0213728	outcome	TRUE	reported	textfile	500348	33995	0.00742155	7.71543e-09	TF	exposure	TRUE	reported	IUAMbL	textfile	2	1	TRUE	0.00097993	33.3436	126.223	NA	NA	0.00097999	33995	2.88466e-06	500348	TRUE	1.2649e-07
	rs3094719	G	A	G	A	0.0617458	-0.0274548	0.766621	0.792266	FALSE	FALSE	FALSE	cZrncj	30877195	0.290198	0.0259573	outcome	TRUE	reported	textfile	500348	33995	0.00871267	1.37151e-12	TF	exposure	TRUE	reported	IUAMbL	textfile	2	1	TRUE	0.00147522	50.2212	126.223	NA	NA	0.0014753	33995	2.23587e-06	500348	TRUE	4.42153e-11
	rs3129882	A	G	A	G	0.0503588	-0.0167524	0.610678	0.598135	FALSE	FALSE	FALSE	cZrncj	32441753	0.434281	0.0214256	outcome	TRUE	reported	textfile	500348	33995	0.00758051	3.06973e-11	TF	exposure	TRUE	reported	IUAMbL	textfile	2	1	TRUE	0.00129651	44.1294	126.223	NA	NA	0.00129658	33995	1.22185e-06	500348	TRUE	4.67253e-10
	rs3130140	C	T	C	T	0.0480008	0.0187303	0.441712	0.449046	FALSE	FALSE	FALSE	cZrncj	30390003	0.375887	0.0211522	outcome	TRUE	reported	textfile	500348	33995	0.00742003	9.85825e-11	TF	exposure	TRUE	reported	IUAMbL	textfile	2	1	TRUE	0.00122952	41.8466	126.223	NA	NA	0.00122959	33995	1.56714e-06	500348	TRUE	1.58746e-09
	rs35263426	A	G	A	G	-0.0608662	0.0189283	0.303217	0.323278	FALSE	FALSE	FALSE	cZrncj	133855723	0.40406	0.0226851	outcome	TRUE	reported	textfile	500348	33995	0.00824142	1.51985e-13	TF	exposure	TRUE	reported	IUAMbL	textfile	2	1	TRUE	0.00160191	54.541	126.223	NA	NA	0.001602	33995	1.39146e-06	500348	TRUE	4.0863e-12
	rs35570672	C	T	C	T	0.0530005	0.0270636	0.781266	0.748619	FALSE	FALSE	FALSE	cZrncj	18415125	0.264259	0.0242423	outcome	TRUE	reported	textfile	500348	33995	0.00875667	1.42541e-09	TF	exposure	TRUE	reported	IUAMbL	textfile	2	1	TRUE	0.00107646	36.6316	126.223	NA	NA	0.00107653	33995	2.49088e-06	500348	TRUE	2.48679e-08
	rs3799374	G	A	G	A	0.0645059	-0.0209543	0.12207	0.102264	FALSE	FALSE	FALSE	cZrncj	26088179	0.547404	0.0348277	outcome	TRUE	reported	textfile	500348	33995	0.0112219	9.018e-09	TF	exposure	TRUE	reported	IUAMbL	textfile	2	1	TRUE	0.00097102	33.04	126.223	NA	NA	0.00097108	33995	7.23479e-07	500348	TRUE	6.3151e-08
	rs3799378	G	A	G	A	0.0544388	-0.0104294	0.238432	0.197891	FALSE	FALSE	FALSE	cZrncj	26404146	0.693903	0.0265	outcome	TRUE	reported	textfile	500348	33995	0.00861143	2.58702e-10	TF	exposure	TRUE	reported	IUAMbL	textfile	2	1	TRUE	0.0011742	39.9614	126.223	NA	NA	0.00117427	33995	3.09568e-07	500348	TRUE	1.77946e-09
	rs3804112	C	T	C	T	-0.107581	-0.0096983	0.303497	0.262772	FALSE	FALSE	FALSE	cZrncj	25602547	0.684567	0.0238733	outcome	TRUE	reported	textfile	500348	33995	0.00799314	2.71957e-41	TF	exposure	TRUE	reported	IUAMbL	textfile	2	1	TRUE	0.00530046	181.138	126.223	NA	NA	0.00530077	33995	3.29832e-07	500348	TRUE	3.9615e-38
	rs3811658	T	C	T	C	0.317507	-0.0296376	0.347718	0.314495	FALSE	FALSE	FALSE	cZrncj	133758008	0.190353	0.0226321	outcome	TRUE	reported	textfile	500348	33995	0.00782905	1e-200	TF	exposure	TRUE	reported	IUAMbL	textfile	2	1	TRUE	0.0461482	1644.61	126.223	NA	NA	0.0461507	33995	3.4274e-06	500348	TRUE	0
	rs3827503	T	A	T	A	-0.112569	0.0350841	0.257264	0.215996	FALSE	TRUE	FALSE	cZrncj	25577612	0.17102	0.0256288	outcome	TRUE	reported	textfile	500348	33995	0.00841474	8.17147e-41	TF	exposure	TRUE	reported	IUAMbL	textfile	2	1	TRUE	0.00523674	178.95	126.223	NA	NA	0.00523705	33995	3.74535e-06	500348	TRUE	2.44887e-36
	rs3860498	C	T	C	T	0.0958532	-0.0079683	0.665481	0.60909	FALSE	FALSE	FALSE	cZrncj	133541672	0.711825	0.0215706	outcome	TRUE	reported	textfile	500348	33995	0.007952	1.84799e-33	TF	exposure	TRUE	reported	IUAMbL	textfile	2	1	TRUE	0.00425592	145.29	126.223	NA	NA	0.00425617	33995	2.72732e-07	500348	TRUE	6.37274e-31
	rs3864294	G	A	G	A	-0.066032	0.0131524	0.376908	0.493923	FALSE	FALSE	FALSE	cZrncj	28674180	0.532085	0.0210496	outcome	TRUE	reported	textfile	500348	33995	0.00757071	2.73212e-18	TF	exposure	TRUE	reported	IUAMbL	textfile	2	1	TRUE	0.0022328	76.0694	126.223	NA	NA	0.00223293	33995	7.80282e-07	500348	TRUE	1.2402e-16
	rs3925875	T	A	T	A	-0.0741336	-0.0311052	0.457587	0.424803	FALSE	TRUE	TRUE	cZrncj	26907009	0.144133	0.0212966	outcome	TRUE	reported	textfile	500348	33995	0.00748021	3.74283e-23	TF	exposure	TRUE	reported	IUAMbL	textfile	2	1	FALSE	0.00288094	98.2148	126.223	NA	NA	0.00288111	33995	4.26357e-06	500348	TRUE	3.05305e-20
	rs41296618	G	A	G	A	0.265089	0.259792	0.00752663	0.0037566	FALSE	FALSE	FALSE	cZrncj	133778089	0.165361	0.187269	outcome	TRUE	reported	textfile	500348	33995	0.0455056	5.69718e-09	TF	exposure	TRUE	reported	IUAMbL	textfile	2	1	TRUE	0.00099725	33.9335	126.223	NA	NA	0.00099731	33995	3.84634e-06	500348	TRUE	1.2491e-07
	rs429961	A	T	A	T	-0.127282	-0.0001958	0.182623	0.22504	FALSE	TRUE	FALSE	cZrncj	25468201	0.993796	0.0251756	outcome	TRUE	reported	textfile	500348	33995	0.0096653	1.32343e-39	TF	exposure	TRUE	reported	IUAMbL	textfile	2	1	TRUE	0.00507549	173.411	126.223	NA	NA	0.00507579	33995	1.20832e-10	500348	TRUE	4.0155e-37
	rs4420866	A	G	A	G	0.0749742	-0.0190681	0.545365	0.515939	FALSE	FALSE	FALSE	cZrncj	133702671	0.364362	0.0210213	outcome	TRUE	reported	textfile	500348	33995	0.00756347	3.66691e-23	TF	exposure	TRUE	reported	IUAMbL	textfile	2	1	TRUE	0.00288213	98.2553	126.223	NA	NA	0.0028823	33995	1.64446e-06	500348	TRUE	8.07608e-21
	rs4712955	G	A	G	A	-0.0853701	0.0192074	0.533196	0.514768	FALSE	FALSE	FALSE	cZrncj	25684051	0.37057	0.021451	outcome	TRUE	reported	textfile	500348	33995	0.00736451	4.5196e-31	TF	exposure	TRUE	reported	IUAMbL	textfile	2	1	TRUE	0.00393727	134.369	126.223	NA	NA	0.0039375	33995	1.6024e-06	500348	TRUE	4.56581e-28
	rs4854767	T	C	T	C	-0.0706392	0.010673	0.215272	0.320358	FALSE	FALSE	FALSE	cZrncj	133927338	0.636447	0.0225801	outcome	TRUE	reported	textfile	500348	33995	0.00912685	9.96552e-15	TF	exposure	TRUE	reported	IUAMbL	textfile	2	1	TRUE	0.00175902	59.8996	126.223	NA	NA	0.00175912	33995	4.4653e-07	500348	TRUE	1.73258e-13
	rs495157	C	T	C	T	-0.0557318	-0.0009845	0.182599	0.170891	FALSE	FALSE	FALSE	cZrncj	24944809	0.971899	0.0279474	outcome	TRUE	reported	textfile	500348	33995	0.0095515	5.38307e-09	TF	exposure	TRUE	reported	IUAMbL	textfile	2	1	TRUE	0.00100049	34.0438	126.223	NA	NA	0.00100055	33995	2.48006e-09	500348	TRUE	1.73721e-08
	rs56048554	A	G	A	G	0.0641059	0.00973096	0.17031	0.225705	FALSE	FALSE	FALSE	cZrncj	133523709	0.700219	0.0252736	outcome	TRUE	reported	textfile	500348	33995	0.00997868	1.32489e-10	TF	exposure	TRUE	reported	IUAMbL	textfile	2	1	TRUE	0.00121257	41.269	126.223	NA	NA	0.00121264	33995	2.96283e-07	500348	TRUE	9.46811e-10
	rs6456886	G	A	G	A	0.0520722	-0.0194519	0.221709	0.280807	FALSE	FALSE	FALSE	cZrncj	29042810	0.406409	0.0234296	outcome	TRUE	reported	textfile	500348	33995	0.00884703	3.96032e-09	TF	exposure	TRUE	reported	IUAMbL	textfile	2	1	TRUE	0.00101803	34.6411	126.223	NA	NA	0.00101809	33995	1.3776e-06	500348	TRUE	4.13241e-08
	rs6806207	C	T	C	T	-0.0593529	0.00336361	0.507023	0.549	FALSE	FALSE	FALSE	cZrncj	133533606	0.876827	0.0217018	outcome	TRUE	reported	textfile	500348	33995	0.00818856	4.22085e-13	TF	exposure	TRUE	reported	IUAMbL	textfile	2	1	TRUE	0.00154306	52.5343	126.223	NA	NA	0.00154315	33995	4.80119e-08	500348	TRUE	3.10404e-12
	rs6921603	G	A	G	A	-0.0594469	-0.0197535	0.734395	0.744582	FALSE	FALSE	FALSE	cZrncj	25422172	0.413684	0.0241655	outcome	TRUE	reported	textfile	500348	33995	0.00836573	1.19454e-12	TF	exposure	TRUE	reported	IUAMbL	textfile	2	1	TRUE	0.00148317	50.4923	126.223	NA	NA	0.00148326	33995	1.33544e-06	500348	TRUE	2.58801e-11
	rs71331727	C	T	C	T	0.166524	-0.0392944	0.0177531	0.0306596	FALSE	FALSE	FALSE	cZrncj	133697781	0.517962	0.0607812	outcome	TRUE	reported	textfile	500348	33995	0.0284139	4.61084e-09	TF	exposure	TRUE	reported	IUAMbL	textfile	2	1	TRUE	0.00100934	34.3452	126.223	NA	NA	0.0010094	33995	8.35318e-07	500348	TRUE	3.64834e-08
	rs72826361	C	G	C	G	-0.126961	-0.0206417	0.0912046	0.0987451	FALSE	TRUE	FALSE	cZrncj	25075489	0.555386	0.0350033	outcome	TRUE	reported	textfile	500348	33995	0.0127797	2.94442e-23	TF	exposure	TRUE	reported	IUAMbL	textfile	2	1	TRUE	0.00289484	98.6901	126.223	NA	NA	0.00289501	33995	6.95028e-07	500348	TRUE	3.08319e-21
	rs72834629	T	C	T	C	-0.155726	0.0208916	0.349689	0.32654	FALSE	FALSE	FALSE	cZrncj	26022804	0.350913	0.0223961	outcome	TRUE	reported	textfile	500348	33995	0.00770543	8.01493e-91	TF	exposure	TRUE	reported	IUAMbL	textfile	2	1	TRUE	0.0118721	408.416	126.223	NA	NA	0.0118728	33995	1.73911e-06	500348	TRUE	7.60843e-83
	rs72837788	A	G	A	G	-0.106079	0.0659413	0.0500105	0.034613	FALSE	FALSE	FALSE	cZrncj	24789643	0.253485	0.0577457	outcome	TRUE	reported	textfile	500348	33995	0.018024	3.97045e-09	TF	exposure	TRUE	reported	IUAMbL	textfile	2	1	TRUE	0.00101789	34.6363	126.223	NA	NA	0.00101795	33995	2.60618e-06	500348	TRUE	6.4417e-08
	rs731132	G	T	G	T	-0.0611145	0.0234912	0.374158	0.366113	FALSE	FALSE	FALSE	cZrncj	27917578	0.283075	0.0218841	outcome	TRUE	reported	textfile	500348	33995	0.00758752	7.97444e-16	TF	exposure	TRUE	reported	IUAMbL	textfile	2	1	TRUE	0.00190478	64.8729	126.223	NA	NA	0.0019049	33995	2.30293e-06	500348	TRUE	5.44145e-14
	rs73213449	G	A	G	A	0.366442	-0.129008	0.0215011	0.00952625	FALSE	FALSE	FALSE	cZrncj	133630274	0.242821	0.110456	outcome	TRUE	reported	textfile	500348	33995	0.0274139	9.42323e-41	TF	exposure	TRUE	reported	IUAMbL	textfile	2	1	TRUE	0.0052285	178.667	126.223	NA	NA	0.00522881	33995	2.72636e-06	500348	TRUE	1.46537e-36
	rs73213734	A	G	A	G	0.108286	-0.0941523	0.0548664	0.0285359	FALSE	FALSE	FALSE	cZrncj	133496978	0.144586	0.0645355	outcome	TRUE	reported	textfile	500348	33995	0.0168008	1.15385e-10	TF	exposure	TRUE	reported	IUAMbL	textfile	2	1	TRUE	0.0012205	41.5393	126.223	NA	NA	0.00122058	33995	4.25395e-06	500348	TRUE	4.42204e-09
	rs73396126	T	C	T	C	-0.0851546	-0.0154909	0.212123	0.176629	FALSE	FALSE	FALSE	cZrncj	25319859	0.574986	0.0276266	outcome	TRUE	reported	textfile	500348	33995	0.00905751	5.3765e-21	TF	exposure	TRUE	reported	IUAMbL	textfile	2	1	TRUE	0.00259332	88.3839	126.223	NA	NA	0.00259347	33995	6.28388e-07	500348	TRUE	3.48802e-19
	rs734962	G	T	G	T	0.0579447	0.0266938	0.604224	0.661824	FALSE	FALSE	FALSE	cZrncj	29507047	0.229174	0.0221988	outcome	TRUE	reported	textfile	500348	33995	0.00751298	1.23254e-14	TF	exposure	TRUE	reported	IUAMbL	textfile	2	1	TRUE	0.00174674	59.4809	126.223	NA	NA	0.00174684	33995	2.88995e-06	500348	TRUE	8.20511e-13
	rs7427580	T	C	T	C	-0.0598453	0.0157692	0.833091	0.866592	FALSE	FALSE	FALSE	cZrncj	134006616	0.613046	0.0311811	outcome	TRUE	reported	textfile	500348	33995	0.00996607	1.91443e-09	TF	exposure	TRUE	reported	IUAMbL	textfile	2	1	TRUE	0.00105959	36.0568	126.223	NA	NA	0.00105965	33995	5.11171e-07	500348	TRUE	1.33053e-08
	rs76501142	A	G	A	G	-0.0689311	0.00011096	0.245221	0.219265	FALSE	FALSE	FALSE	cZrncj	133836102	0.996553	0.0256869	outcome	TRUE	reported	textfile	500348	33995	0.00879023	4.44222e-15	TF	exposure	TRUE	reported	IUAMbL	textfile	2	1	TRUE	0.00180564	61.49	126.223	NA	NA	0.00180574	33995	3.72933e-11	500348	TRUE	3.33073e-14
	rs77596238	A	C	A	C	0.193958	-0.123879	0.0177232	0.00813888	FALSE	FALSE	FALSE	cZrncj	133714395	0.311095	0.122298	outcome	TRUE	reported	textfile	500348	33995	0.0282115	6.19441e-12	TF	exposure	TRUE	reported	IUAMbL	textfile	2	1	TRUE	0.0013885	47.2648	126.223	NA	NA	0.00138858	33995	2.05062e-06	500348	TRUE	1.59767e-10
	rs7773004	G	A	G	A	0.0932674	-0.0156288	0.49266	0.576636	FALSE	FALSE	FALSE	cZrncj	26267527	0.463017	0.021296	outcome	TRUE	reported	textfile	500348	33995	0.00734647	6.25893e-37	TF	exposure	TRUE	reported	IUAMbL	textfile	2	1	TRUE	0.00471882	161.167	126.223	NA	NA	0.00471909	33995	1.07643e-06	500348	TRUE	1.19112e-33
	rs78708043	G	A	G	A	-0.204445	0.0787096	0.0200483	0.0477978	FALSE	FALSE	FALSE	cZrncj	133871330	0.111418	0.0494453	outcome	TRUE	reported	textfile	500348	33995	0.0273396	7.54918e-14	TF	exposure	TRUE	reported	IUAMbL	textfile	2	1	TRUE	0.00164225	55.9169	126.223	NA	NA	0.00164235	33995	5.06446e-06	500348	TRUE	8.33722e-12
	rs79220007	C	T	C	T	-0.435489	-0.006199	0.0771697	0.0370849	FALSE	FALSE	FALSE	cZrncj	26098246	0.912144	0.0561834	outcome	TRUE	reported	textfile	500348	33995	0.0137697	1e-200	TF	exposure	TRUE	reported	IUAMbL	textfile	2	1	TRUE	0.0285823	1000.18	126.223	NA	NA	0.0285839	33995	2.43306e-08	500348	TRUE	2.36285e-203
	rs79695080	C	A	C	A	-0.108734	-0.0296209	0.165726	0.0680098	FALSE	FALSE	FALSE	cZrncj	25380590	0.477913	0.0417394	outcome	TRUE	reported	textfile	500348	33995	0.00988432	3.79228e-28	TF	exposure	TRUE	reported	IUAMbL	textfile	2	1	TRUE	0.00354714	121.007	126.223	NA	NA	0.00354735	33995	1.00655e-06	500348	TRUE	1.32487e-25
	rs8177312	A	G	A	G	0.242752	-0.064718	0.03862	0.0352522	FALSE	FALSE	FALSE	cZrncj	133781094	0.26178	0.057671	outcome	TRUE	reported	textfile	500348	33995	0.0202044	2.97098e-33	TF	exposure	TRUE	reported	IUAMbL	textfile	2	1	TRUE	0.00422842	144.347	126.223	NA	NA	0.00422867	33995	2.51689e-06	500348	TRUE	8.80897e-30
	rs8177316	G	C	G	C	0.214536	-0.0218241	0.0426593	0.0140873	FALSE	TRUE	FALSE	cZrncj	133746069	0.810138	0.0908398	outcome	TRUE	reported	textfile	500348	33995	0.0187863	3.33043e-30	TF	exposure	TRUE	reported	IUAMbL	textfile	2	1	TRUE	0.00382155	130.404	126.223	NA	NA	0.00382178	33995	1.15359e-07	500348	TRUE	4.62397e-28
	rs8177326	A	C	A	C	0.190011	-0.0438198	0.0268626	0.0419695	FALSE	FALSE	FALSE	cZrncj	133762372	0.407235	0.0528734	outcome	TRUE	reported	textfile	500348	33995	0.0234572	5.48151e-16	TF	exposure	TRUE	reported	IUAMbL	textfile	2	1	TRUE	0.00192643	65.6114	126.223	NA	NA	0.00192654	33995	1.37276e-06	500348	TRUE	2.407e-14
	rs855791	G	A	G	A	-0.0470223	0.0132011	0.56153	0.654039	FALSE	FALSE	FALSE	cZrncj	37066896	0.549683	0.0220667	outcome	TRUE	reported	textfile	500348	33995	0.00729843	1.17287e-10	TF	exposure	TRUE	reported	IUAMbL	textfile	2	1	TRUE	0.00121956	41.5072	126.223	NA	NA	0.00121963	33995	7.15278e-07	500348	TRUE	1.18506e-09
	rs9256933	AATG	A	C	T	0.0991835	0.046011	0.854578	0.243698	TRUE	FALSE	FALSE	cZrncj	32463767	0.0617163	0.0246268	outcome	TRUE	reported	textfile	500348	33995	0.0104353	2.00771e-21	TF	exposure	TRUE	reported	IUAMbL	textfile	2	1	FALSE	0.00265034	90.3324	126.223	NA	NA	0.00265049	33995	6.97644e-06	500348	TRUE	2.73589e-18
	rs9258357	C	T	C	T	0.10994	-0.0089902	0.835733	0.723511	FALSE	FALSE	FALSE	cZrncj	29783352	0.702687	0.0235532	outcome	TRUE	reported	textfile	500348	33995	0.00990204	1.21703e-28	TF	exposure	TRUE	reported	IUAMbL	textfile	2	1	TRUE	0.00361306	123.264	126.223	NA	NA	0.00361327	33995	2.91183e-07	500348	TRUE	1.92274e-26
	rs9261387	C	T	C	T	0.169263	0.0063921	0.90528	0.930922	FALSE	FALSE	FALSE	cZrncj	30093584	0.87797	0.0416308	outcome	TRUE	reported	textfile	500348	33995	0.01259	3.3266e-41	TF	exposure	TRUE	reported	IUAMbL	textfile	2	1	TRUE	0.00528877	180.737	126.223	NA	NA	0.00528908	33995	4.7118e-08	500348	TRUE	2.08502e-38
	rs9267658	C	T	C	T	0.108915	-0.0557536	0.852599	0.865353	FALSE	FALSE	FALSE	cZrncj	31878208	0.0708223	0.0308608	outcome	TRUE	reported	textfile	500348	33995	0.0103905	1.04304e-25	TF	exposure	TRUE	reported	IUAMbL	textfile	2	1	TRUE	0.00322171	109.869	126.223	NA	NA	0.0032219	33995	6.52316e-06	500348	TRUE	3.59578e-22
	rs9366624	C	T	C	T	-0.0924344	-0.0120805	0.291058	0.296505	FALSE	FALSE	FALSE	cZrncj	25439264	0.599842	0.0230268	outcome	TRUE	reported	textfile	500348	33995	0.0081168	4.79733e-30	TF	exposure	TRUE	reported	IUAMbL	textfile	2	1	TRUE	0.0038004	129.68	126.223	NA	NA	0.00380062	33995	5.50088e-07	500348	TRUE	1.42969e-27
	rs9461212	T	C	T	C	0.22861	0.141694	0.00819238	0.00055362	FALSE	FALSE	FALSE	cZrncj	25783394	0.753248	0.450741	outcome	TRUE	reported	textfile	500348	33995	0.0406702	1.89767e-08	TF	exposure	TRUE	reported	IUAMbL	textfile	2	1	TRUE	0.00092858	31.5946	126.223	NA	NA	0.00092863	33995	1.97505e-07	500348	TRUE	8.36243e-08
	rs9809190	G	A	G	A	-0.0624671	-0.0135352	0.415142	0.396868	FALSE	FALSE	FALSE	cZrncj	133988030	0.530338	0.0215704	outcome	TRUE	reported	textfile	500348	33995	0.00762991	2.67547e-16	TF	exposure	TRUE	reported	IUAMbL	textfile	2	1	TRUE	0.00196786	67.0252	126.223	NA	NA	0.00196797	33995	7.86941e-07	500348	TRUE	8.3958e-15
	rs9817549	C	A	C	A	0.0910551	0.019151	0.917125	0.922771	FALSE	FALSE	FALSE	cZrncj	133819036	0.637058	0.0405901	outcome	TRUE	reported	textfile	500348	33995	0.0143907	2.49379e-10	TF	exposure	TRUE	reported	IUAMbL	textfile	2	1	TRUE	0.0011763	40.0331	126.223	NA	NA	0.00117637	33995	4.4491e-07	500348	TRUE	1.94303e-09
	rs9824452	A	G	A	G	-0.247716	0.0126706	0.134027	0.163233	FALSE	FALSE	FALSE	cZrncj	133773627	0.656352	0.0284761	outcome	TRUE	reported	textfile	500348	33995	0.0109668	5.71479e-113	TF	exposure	TRUE	reported	IUAMbL	textfile	2	1	TRUE	0.0147864	510.179	126.223	NA	NA	0.0147873	33995	3.95697e-07	500348	TRUE	2.51238e-104
	rs9870918	A	G	A	G	0.0655548	0.0326179	0.133501	0.149158	FALSE	FALSE	FALSE	cZrncj	133922694	0.269109	0.0295154	outcome	TRUE	reported	textfile	500348	33995	0.0110354	2.84309e-09	TF	exposure	TRUE	reported	IUAMbL	textfile	2	1	TRUE	0.00103697	35.2864	126.223	NA	NA	0.00103703	33995	2.44086e-06	500348	TRUE	4.53748e-08
TLR1_Q15399_OID30532_v1_Inflammation_II	rs10850034	A	T	A	T	0.0460516	-0.0081628	0.362552	0.394792	FALSE	TRUE	FALSE	KQ6wFJ	112379717	0.705029	0.0215637	outcome	TRUE	reported	textfile	500348	32981	0.00812286	1.43314e-08	TLR1	exposure	TRUE	reported	pbwwfB	textfile	2	1	TRUE	0.00097361	32.1399	160.913	NA	NA	0.00097367	32981	2.8639e-07	500348	TRUE	6.80681e-08
	rs112282407	G	A	G	A	0.477065	0.0208714	0.0250922	0.0151245	FALSE	FALSE	FALSE	KQ6wFJ	38906043	0.81704	0.0902139	outcome	TRUE	reported	textfile	500348	32981	0.025137	2.56271e-80	TLR1	exposure	TRUE	reported	pbwwfB	textfile	2	1	TRUE	0.0108031	360.165	160.913	NA	NA	0.0108037	32981	1.06976e-07	500348	TRUE	9.69684e-75
	rs112624398	A	G	A	G	-0.194406	0.0239566	0.0178891	0.0422302	FALSE	FALSE	FALSE	KQ6wFJ	38647653	0.646465	0.0522297	outcome	TRUE	reported	textfile	500348	32981	0.030083	1.03115e-10	TLR1	exposure	TRUE	reported	pbwwfB	textfile	2	1	TRUE	0.00126463	41.7591	160.913	NA	NA	0.00126471	32981	4.20479e-07	500348	TRUE	8.05391e-10
	rs113708911	T	A	T	A	-0.107541	0.0146784	0.11095	0.216087	FALSE	TRUE	FALSE	KQ6wFJ	38754623	0.568954	0.0257699	outcome	TRUE	reported	textfile	500348	32981	0.0126761	2.17921e-17	TLR1	exposure	TRUE	reported	pbwwfB	textfile	2	1	TRUE	0.00217754	71.9698	160.913	NA	NA	0.00217767	32981	6.48427e-07	500348	TRUE	6.88564e-16
	rs113912338	T	C	T	C	0.128055	-0.0143629	0.0534971	0.0300238	FALSE	FALSE	FALSE	KQ6wFJ	38960942	0.816799	0.061999	outcome	TRUE	reported	textfile	500348	32981	0.0171748	8.92072e-14	TLR1	exposure	TRUE	reported	pbwwfB	textfile	2	1	TRUE	0.00168273	55.5883	160.913	NA	NA	0.00168283	32981	1.07262e-07	500348	TRUE	7.94852e-13
	rs114299938	A	G	A	G	0.124252	0.00786911	0.0385677	0.0104608	FALSE	FALSE	FALSE	KQ6wFJ	38916968	0.941114	0.106528	outcome	TRUE	reported	textfile	500348	32981	0.0199551	4.76727e-10	TLR1	exposure	TRUE	reported	pbwwfB	textfile	2	1	TRUE	0.00117415	38.7679	160.913	NA	NA	0.00117422	32981	1.09057e-08	500348	TRUE	1.83978e-09
	rs114706473	T	G	T	G	0.332642	-0.0149771	0.0158422	0.0197727	FALSE	FALSE	FALSE	KQ6wFJ	38874746	0.845306	0.0767617	outcome	TRUE	reported	textfile	500348	32981	0.0314872	4.35913e-26	TLR1	exposure	TRUE	reported	pbwwfB	textfile	2	1	TRUE	0.00337252	111.599	160.913	NA	NA	0.00337273	32981	7.60844e-08	500348	TRUE	2.48398e-24
	rs115354241	A	G	A	G	0.2047	0.11969	0.0134017	0.00486636	FALSE	FALSE	FALSE	KQ6wFJ	38431840	0.445659	0.156935	outcome	TRUE	reported	textfile	500348	32981	0.0333601	8.4596e-10	TLR1	exposure	TRUE	reported	pbwwfB	textfile	2	1	TRUE	0.00114031	37.6491	160.913	NA	NA	0.00114038	32981	1.16253e-06	500348	TRUE	8.79527e-09
	rs115562334	A	G	A	G	0.149467	-0.097031	0.0248648	0.0319854	FALSE	FALSE	FALSE	KQ6wFJ	39589334	0.112556	0.0611484	outcome	TRUE	reported	textfile	500348	32981	0.0251629	2.85076e-09	TLR1	exposure	TRUE	reported	pbwwfB	textfile	2	1	TRUE	0.00106866	35.2812	160.913	NA	NA	0.00106873	32981	5.03244e-06	500348	TRUE	8.42893e-08
	rs12498537	T	C	T	C	0.077334	-0.0241941	0.0914314	0.127809	FALSE	FALSE	FALSE	KQ6wFJ	38382590	0.441256	0.0314179	outcome	TRUE	reported	textfile	500348	32981	0.0132936	5.97696e-09	TLR1	exposure	TRUE	reported	pbwwfB	textfile	2	1	TRUE	0.00102505	33.8399	160.913	NA	NA	0.00102512	32981	1.18521e-06	500348	TRUE	5.2651e-08
	rs13132880	G	A	G	A	0.204722	-0.0347498	0.293301	0.150938	FALSE	FALSE	FALSE	KQ6wFJ	38931970	0.252058	0.0303395	outcome	TRUE	reported	textfile	500348	32981	0.00843942	5.45758e-130	TLR1	exposure	TRUE	reported	pbwwfB	textfile	2	1	TRUE	0.0175291	588.407	160.913	NA	NA	0.0175302	32981	2.6219e-06	500348	TRUE	1.77522e-118
	rs143324467	T	C	T	C	0.196034	0.129726	0.0143359	0.00581313	FALSE	FALSE	FALSE	KQ6wFJ	38957115	0.374437	0.146056	outcome	TRUE	reported	textfile	500348	32981	0.0347997	1.76876e-08	TLR1	exposure	TRUE	reported	pbwwfB	textfile	2	1	TRUE	0.00096124	31.7311	160.913	NA	NA	0.00096129	32981	1.57668e-06	500348	TRUE	1.65481e-07
	rs144388148	A	G	A	G	0.279405	-0.0107574	0.0226507	0.00869279	FALSE	FALSE	FALSE	KQ6wFJ	38912674	0.926932	0.117304	outcome	TRUE	reported	textfile	500348	32981	0.0261151	1.02873e-26	TLR1	exposure	TRUE	reported	pbwwfB	textfile	2	1	TRUE	0.00345873	114.461	160.913	NA	NA	0.00345894	32981	1.68081e-08	500348	TRUE	4.94685e-25
	rs183976409	A	G	A	G	-0.26147	0.123337	0.0136383	0.026534	FALSE	FALSE	FALSE	KQ6wFJ	38799061	0.065277	0.0669087	outcome	TRUE	reported	textfile	500348	32981	0.034257	2.30091e-14	TLR1	exposure	TRUE	reported	pbwwfB	textfile	2	1	TRUE	0.00176325	58.2531	160.913	NA	NA	0.00176336	32981	6.79123e-06	500348	TRUE	4.14385e-12
	rs186108779	G	A	G	A	0.323057	-0.109546	0.0198901	0.0106509	FALSE	FALSE	FALSE	KQ6wFJ	38947833	0.312606	0.108486	outcome	TRUE	reported	textfile	500348	32981	0.0282806	3.20037e-30	TLR1	exposure	TRUE	reported	pbwwfB	textfile	2	1	TRUE	0.00394096	130.483	160.913	NA	NA	0.0039412	32981	2.03786e-06	500348	TRUE	3.22736e-27
	rs2055576	A	G	A	G	0.0860612	0.0127315	0.632627	0.593735	FALSE	FALSE	FALSE	KQ6wFJ	38964454	0.555018	0.0215693	outcome	TRUE	reported	textfile	500348	32981	0.00809093	2.01048e-26	TLR1	exposure	TRUE	reported	pbwwfB	textfile	2	1	TRUE	0.00341875	113.134	160.913	NA	NA	0.00341895	32981	6.96332e-07	500348	TRUE	3.31956e-24
	rs2130298	A	G	A	G	0.31115	-0.0629432	0.0272312	0.0607419	FALSE	FALSE	FALSE	KQ6wFJ	38965445	0.15833	0.0446181	outcome	TRUE	reported	textfile	500348	32981	0.0252002	5.04894e-35	TLR1	exposure	TRUE	reported	pbwwfB	textfile	2	1	TRUE	0.00460113	152.442	160.913	NA	NA	0.00460141	32981	3.97744e-06	500348	TRUE	4.16339e-31
	rs3184504	C	T	C	T	-0.0487959	0.0165287	0.517146	0.593079	FALSE	FALSE	FALSE	KQ6wFJ	111446804	0.440429	0.0214251	outcome	TRUE	reported	textfile	500348	32981	0.00731821	2.59777e-11	TLR1	exposure	TRUE	reported	pbwwfB	textfile	2	1	TRUE	0.0013462	44.456	160.913	NA	NA	0.00134628	32981	1.18949e-06	500348	TRUE	3.73033e-10
	rs35014691	C	T	C	T	0.068455	-0.0079642	0.138064	0.112202	FALSE	FALSE	FALSE	KQ6wFJ	17803996	0.811724	0.0334344	outcome	TRUE	reported	textfile	500348	32981	0.010591	1.02306e-10	TLR1	exposure	TRUE	reported	pbwwfB	textfile	2	1	TRUE	0.00126509	41.7744	160.913	NA	NA	0.00126517	32981	1.13403e-07	500348	TRUE	5.65227e-10
	rs36023504	T	C	T	C	-0.147889	0.00822212	0.388418	0.388629	FALSE	FALSE	FALSE	KQ6wFJ	38697303	0.703803	0.0216263	outcome	TRUE	reported	textfile	500348	32981	0.00798414	1.35238e-76	TLR1	exposure	TRUE	reported	pbwwfB	textfile	2	1	TRUE	0.0102957	343.075	160.913	NA	NA	0.0102963	32981	2.8889e-07	500348	TRUE	5.38133e-71
	rs3900761	C	G	C	G	-0.0827178	0.0662225	0.158636	0.139466	FALSE	TRUE	FALSE	KQ6wFJ	38609961	0.029816	0.0304818	outcome	TRUE	reported	textfile	500348	32981	0.0105659	4.92833e-15	TLR1	exposure	TRUE	reported	pbwwfB	textfile	2	1	TRUE	0.00185488	61.2856	160.913	NA	NA	0.00185499	32981	9.43312e-06	500348	TRUE	1.92034e-12
	rs57978465	A	G	A	G	0.10977	-0.0030169	0.0773505	0.0654584	FALSE	FALSE	FALSE	KQ6wFJ	38657836	0.94421	0.0431109	outcome	TRUE	reported	textfile	500348	32981	0.0147363	9.40806e-14	TLR1	exposure	TRUE	reported	pbwwfB	textfile	2	1	TRUE	0.00167956	55.4835	160.913	NA	NA	0.00167967	32981	9.7873e-09	500348	TRUE	6.22584e-13
	rs60042098	T	C	T	C	-0.0541444	0.0215901	0.209495	0.199928	FALSE	FALSE	FALSE	KQ6wFJ	38300133	0.417057	0.0266039	outcome	TRUE	reported	textfile	500348	32981	0.00948289	1.13183e-08	TLR1	exposure	TRUE	reported	pbwwfB	textfile	2	1	TRUE	0.00098749	32.5986	160.913	NA	NA	0.00098755	32981	1.31628e-06	500348	TRUE	9.95457e-08
	rs61804210	T	C	T	C	0.0656391	0.0308114	0.104924	0.120701	FALSE	FALSE	FALSE	KQ6wFJ	161701037	0.343328	0.0325148	outcome	TRUE	reported	textfile	500348	32981	0.0120231	4.77683e-08	TLR1	exposure	TRUE	reported	pbwwfB	textfile	2	1	TRUE	0.00090289	29.8034	160.913	NA	NA	0.00090295	32981	1.79469e-06	500348	TRUE	4.38547e-07
	rs62295523	C	T	C	T	0.0843776	0.0470587	0.253641	0.206682	FALSE	FALSE	FALSE	KQ6wFJ	38517939	0.0715566	0.0261157	outcome	TRUE	reported	textfile	500348	32981	0.00889669	2.44343e-21	TLR1	exposure	TRUE	reported	pbwwfB	textfile	2	1	TRUE	0.00271989	89.9438	160.913	NA	NA	0.00272005	32981	6.48938e-06	500348	TRUE	2.46119e-18
	rs6814050	A	G	A	G	-0.0612661	0.0156885	0.144113	0.0908262	FALSE	FALSE	FALSE	KQ6wFJ	38522477	0.672436	0.0371056	outcome	TRUE	reported	textfile	500348	32981	0.0109408	2.14605e-08	TLR1	exposure	TRUE	reported	pbwwfB	textfile	2	1	TRUE	0.00094987	31.3557	160.913	NA	NA	0.00094993	32981	3.57284e-07	500348	TRUE	1.05024e-07
	rs6819003	A	G	A	G	-0.0613453	0.00842597	0.565364	0.423848	FALSE	FALSE	FALSE	KQ6wFJ	38357696	0.694564	0.0214582	outcome	TRUE	reported	textfile	500348	32981	0.00781137	4.05135e-15	TLR1	exposure	TRUE	reported	pbwwfB	textfile	2	1	TRUE	0.00186652	61.6711	160.913	NA	NA	0.00186663	32981	3.08165e-07	500348	TRUE	6.07165e-14
	rs6819122	T	C	T	C	0.250088	-0.0254861	0.0809484	0.0584237	FALSE	FALSE	FALSE	KQ6wFJ	38748164	0.57209	0.04511	outcome	TRUE	reported	textfile	500348	32981	0.0142115	2.57276e-69	TLR1	exposure	TRUE	reported	pbwwfB	textfile	2	1	TRUE	0.00930215	309.656	160.913	NA	NA	0.00930271	32981	6.37956e-07	500348	TRUE	6.58607e-64
	rs6819723	G	A	G	A	-0.195086	0.0276179	0.278519	0.343807	FALSE	FALSE	FALSE	KQ6wFJ	38820295	0.214319	0.0222407	outcome	TRUE	reported	textfile	500348	32981	0.00862774	3.34195e-113	TLR1	exposure	TRUE	reported	pbwwfB	textfile	2	1	TRUE	0.0152656	511.248	160.913	NA	NA	0.0152665	32981	3.08186e-06	500348	TRUE	7.1752e-103
	rs6824543	T	C	T	C	0.23086	-0.0115622	0.0184438	0.0301693	FALSE	FALSE	FALSE	KQ6wFJ	38458448	0.85223	0.0620708	outcome	TRUE	reported	textfile	500348	32981	0.0286615	7.9671e-16	TLR1	exposure	TRUE	reported	pbwwfB	textfile	2	1	TRUE	0.00196328	64.8744	160.913	NA	NA	0.0019634	32981	6.93483e-08	500348	TRUE	8.99528e-15
	rs6824924	G	T	G	T	0.209096	-0.0596813	0.0360489	0.0283791	FALSE	FALSE	FALSE	KQ6wFJ	38760141	0.355694	0.0646179	outcome	TRUE	reported	textfile	500348	32981	0.0209408	1.77133e-23	TLR1	exposure	TRUE	reported	pbwwfB	textfile	2	1	TRUE	0.00301391	99.6962	160.913	NA	NA	0.00301409	32981	1.7049e-06	500348	TRUE	3.84414e-21
	rs73230749	A	G	A	G	0.304271	0.0455341	0.0552671	0.0347683	FALSE	FALSE	FALSE	KQ6wFJ	38605174	0.435023	0.0583303	outcome	TRUE	reported	textfile	500348	32981	0.0170032	1.29122e-71	TLR1	exposure	TRUE	reported	pbwwfB	textfile	2	1	TRUE	0.00961611	320.209	160.913	NA	NA	0.00961669	32981	1.21791e-06	500348	TRUE	1.23876e-65
	rs73234989	A	G	A	G	0.450595	-0.0201151	0.156671	0.0769975	FALSE	FALSE	FALSE	KQ6wFJ	38753267	0.616418	0.0401552	outcome	TRUE	reported	textfile	500348	32981	0.0107627	1e-200	TLR1	exposure	TRUE	reported	pbwwfB	textfile	2	1	TRUE	0.0504636	1752.69	160.913	NA	NA	0.0504665	32981	5.01522e-07	500348	TRUE	0
	rs73234994	T	C	T	C	0.424341	-0.104113	0.00946785	0.00619298	FALSE	FALSE	FALSE	KQ6wFJ	38757586	0.446483	0.136758	outcome	TRUE	reported	textfile	500348	32981	0.0405772	1.35207e-25	TLR1	exposure	TRUE	reported	pbwwfB	textfile	2	1	TRUE	0.00330495	109.355	160.913	NA	NA	0.00330515	32981	1.15833e-06	500348	TRUE	2.95871e-23
	rs73243402	A	G	A	G	-0.0528941	0.0103333	0.282892	0.226414	FALSE	FALSE	FALSE	KQ6wFJ	38461567	0.683885	0.0253784	outcome	TRUE	reported	textfile	500348	32981	0.00864735	9.54751e-10	TLR1	exposure	TRUE	reported	pbwwfB	textfile	2	1	TRUE	0.00113316	37.413	160.913	NA	NA	0.00113323	32981	3.31344e-07	500348	TRUE	5.80757e-09
	rs75881086	T	C	T	C	0.236474	-0.113732	0.0201328	0.0241157	FALSE	FALSE	FALSE	KQ6wFJ	38906367	0.105287	0.0702161	outcome	TRUE	reported	textfile	500348	32981	0.0274338	6.70502e-18	TLR1	exposure	TRUE	reported	pbwwfB	textfile	2	1	TRUE	0.00224778	74.2965	160.913	NA	NA	0.00224792	32981	5.24348e-06	500348	TRUE	1.97322e-15
	rs76032079	G	C	G	C	0.491747	-0.0597658	0.026658	0.00942866	FALSE	TRUE	FALSE	KQ6wFJ	38856315	0.588772	0.110551	outcome	TRUE	reported	textfile	500348	32981	0.0246931	3.05703e-88	TLR1	exposure	TRUE	reported	pbwwfB	textfile	2	1	TRUE	0.0118817	396.557	160.913	NA	NA	0.0118824	32981	5.8413e-07	500348	TRUE	1.87086e-81
	rs76035402	G	A	G	A	0.293735	-0.0045321	0.0193672	0.0221022	FALSE	FALSE	FALSE	KQ6wFJ	38694024	0.950039	0.0723305	outcome	TRUE	reported	textfile	500348	32981	0.0287215	1.50072e-24	TLR1	exposure	TRUE	reported	pbwwfB	textfile	2	1	TRUE	0.00316125	104.585	160.913	NA	NA	0.00316144	32981	7.84657e-09	500348	TRUE	4.84501e-23
	rs7688952	A	C	A	C	-0.054734	-0.0256456	0.361845	0.449753	FALSE	FALSE	FALSE	KQ6wFJ	38532071	0.226669	0.0212125	outcome	TRUE	reported	textfile	500348	32981	0.00801563	8.58618e-12	TLR1	exposure	TRUE	reported	pbwwfB	textfile	2	1	TRUE	0.00141176	46.6243	160.913	NA	NA	0.00141185	32981	2.92126e-06	500348	TRUE	2.76108e-10
	rs7692978	C	G	C	G	0.126195	-0.0370045	0.0531063	0.0432545	FALSE	TRUE	FALSE	KQ6wFJ	38979822	0.481133	0.0525273	outcome	TRUE	reported	textfile	500348	32981	0.0171042	1.6062e-13	TLR1	exposure	TRUE	reported	pbwwfB	textfile	2	1	TRUE	0.00164778	54.4318	160.913	NA	NA	0.00164788	32981	9.919e-07	500348	TRUE	3.19179e-12
	rs77530927	A	G	A	G	-0.101563	0.0252866	0.104433	0.043332	FALSE	FALSE	FALSE	KQ6wFJ	38767866	0.633509	0.0530347	outcome	TRUE	reported	textfile	500348	32981	0.0131602	1.18686e-14	TLR1	exposure	TRUE	reported	pbwwfB	textfile	2	1	TRUE	0.0018026	59.5552	160.913	NA	NA	0.00180271	32981	4.54349e-07	500348	TRUE	1.92216e-13
	rs79981910	T	A	T	A	0.178874	-0.0571804	0.0238523	0.0264039	FALSE	TRUE	FALSE	KQ6wFJ	38297108	0.391332	0.0667056	outcome	TRUE	reported	textfile	500348	32981	0.0263885	1.21451e-11	TLR1	exposure	TRUE	reported	pbwwfB	textfile	2	1	TRUE	0.00139122	45.945	160.913	NA	NA	0.00139131	32981	1.46858e-06	500348	TRUE	2.1422e-10
	rs9995232	C	T	C	T	-0.0772847	0.0121986	0.423608	0.381091	FALSE	FALSE	FALSE	KQ6wFJ	38923516	0.591589	0.0227358	outcome	TRUE	reported	textfile	500348	32981	0.00779902	3.78355e-23	TLR1	exposure	TRUE	reported	pbwwfB	textfile	2	1	TRUE	0.0029686	98.193	160.913	NA	NA	0.00296878	32981	5.75346e-07	500348	TRUE	3.08083e-21
	rs9997988	C	T	C	T	0.337531	-0.082043	0.0266203	0.0276443	FALSE	FALSE	FALSE	KQ6wFJ	38781222	0.212565	0.0658165	outcome	TRUE	reported	textfile	500348	32981	0.0241251	1.77256e-44	TLR1	exposure	TRUE	reported	pbwwfB	textfile	2	1	TRUE	0.00590004	195.732	160.913	NA	NA	0.0059004	32981	3.10557e-06	500348	TRUE	6.0594e-40

## Sheet: Table S8
Table S8: The result of MR analysis between upstream genes and ferroptosis
Ferroptosis	upstream genes	method	nsnp	b	se	pval	lo_ci	up_ci	or	or_lci95	or_uci95
6276_16_FURIN_Furin	TLR1_Q15399_OID30532_v1_Inflammation_II	MR Egger	41	0.0337832	0.0184951	0.0754218	-0.0024673	0.0700337	1.03436	0.997536	1.07254
		Weighted median	41	0.043691	0.0168235	0.00940351	0.010717	0.0766649	1.04466	1.01077	1.07968
		Inverse variance weighted	41	0.046256	0.0120067	0.00011691	0.0227228	0.0697892	1.04734	1.02298	1.07228
		Simple mode	41	0.0725403	0.028349	0.0143915	0.0169762	0.128104	1.07524	1.01712	1.13667
		Weighted mode	41	0.0378597	0.0168332	0.0300805	0.00486656	0.0708529	1.03859	1.00488	1.07342

## Sheet: Table S9
Table S9: Sensitive analysis of the association between identified upstream genes on ferroptosis
Outcome	Exposure	Pleiotropy				Heterogenenity
		MR_PRESSO_Global_Pval	MR_egger_intercept	MR_egger_se	MR_egger_Pval	IVW_Q	IVW_Q_df	IVW_Q_pval	MR_egger_Q	MR_egger_Q_df	MR_egger_Q_pval
6276_16_FURIN_Furin	TLR1_Q15399_OID30532_v1_Inflammation_II	0.36	0.00283523	0.00319167	0.379814	43.0449	40	0.342255	42.1912	39	0.334691

[truncated: 2 more sheets: Table S10, Table S11]
